# Supplementary material for: Stress and emotion in a locked campus: the moderating effects of resilience and loneliness
Source: Front Psychol. 2024 Jan 8;14:1168020. doi: 10.3389/fpsyg.2023.1168020 (PMC10800410; doi:10.3389/fpsyg.2023.1168020)
Supplement: Supplementary file 2 [file Data_Sheet_1.CSV]

0.386433004	1.985044119	0.850187514	1.210047828	-0.376456327	1	1
-0.426807995	1.985044119	1.692758376	1.210047828	-0.376456327	1	2
-1.123871708	2.451787917	1.692758376	1.210047828	-0.376456327	1	3
-0.891517137	1.518300322	-1.677525074	1.210047828	-0.376456327	1	5
-0.891517137	2.801845765	-0.834954211	1.210047828	-0.376456327	1	6
-0.891517137	1.401614372	-1.677525074	1.210047828	-0.376456327	1	7
-1.123871708	1.985044119	-1.677525074	1.210047828	-0.376456327	1	9
-0.891517137	1.168242473	-1.677525074	1.210047828	-0.376456327	1	10
-1.007694423	0.701498676	-1.677525074	1.210047828	-0.376456327	1	11
-0.891517137	1.284928423	0.007616651	1.210047828	-0.376456327	1	13
-0.54298528	0.818184625	-1.677525074	1.210047828	-0.376456327	1	14
-1.007694423	1.401614372	-1.677525074	1.210047828	-0.376456327	1	15
-1.123871708	1.168242473	-1.677525074	1.210047828	-0.376456327	1	17
-1.007694423	1.284928423	-1.677525074	1.210047828	-0.376456327	1	18
-1.007694423	1.051556524	-1.677525074	1.210047828	-0.376456327	1	19
-1.123871708	0.934870575	-1.677525074	1.210047828	-0.376456327	1	21
-1.123871708	1.634986271	-1.677525074	1.210047828	-0.376456327	1	22
-1.123871708	0.468126777	-1.677525074	1.210047828	-0.376456327	1	23
-1.123871708	1.401614372	-1.677525074	1.210047828	-0.376456327	1	25
-1.123871708	0.934870575	-1.677525074	1.210047828	-0.376456327	1	26
-0.891517137	2.101730069	-1.677525074	1.210047828	-0.376456327	1	27
-1.123871708	1.86835817	-1.677525074	1.210047828	-0.376456327	1	29
-0.775339851	0.818184625	-1.677525074	1.210047828	-0.376456327	1	30
-1.123871708	1.051556524	-1.677525074	1.210047828	-0.376456327	1	31
-0.54298528	0.818184625	-1.677525074	1.210047828	-0.376456327	1	33
-0.659162566	1.051556524	-1.677525074	1.210047828	-0.376456327	1	34
-0.426807995	0.701498676	-1.677525074	1.210047828	-0.376456327	1	35
-1.007694423	0.584812726	-1.677525074	1.210047828	-0.376456327	1	37
-0.775339851	1.051556524	-1.677525074	1.210047828	-0.376456327	1	38
-1.123871708	0.584812726	-1.677525074	1.210047828	-0.376456327	1	39
-0.891517137	0.818184625	-1.677525074	1.210047828	-0.376456327	1	41
-0.891517137	1.051556524	-1.677525074	1.210047828	-0.376456327	1	42
-0.891517137	0.468126777	-1.677525074	1.210047828	-0.376456327	1	43
-0.659162566	1.401614372	-1.677525074	1.210047828	-0.376456327	1	45
-0.426807995	0.818184625	-1.677525074	1.210047828	-0.376456327	1	46
-1.123871708	0.701498676	-1.677525074	1.210047828	-0.376456327	1	47
-1.123871708	0.934870575	-1.677525074	1.210047828	-0.376456327	1	49
-0.775339851	1.168242473	-1.677525074	1.210047828	-0.376456327	1	50
-0.659162566	1.284928423	-1.677525074	1.210047828	-0.376456327	1	51
-1.123871708	1.401614372	-1.677525074	1.210047828	-0.376456327	1	53
-1.123871708	0.818184625	-1.677525074	1.210047828	-0.376456327	1	54
-1.123871708	0.584812726	-1.677525074	1.210047828	-0.376456327	1	55
-0.891517137	0.818184625	-1.677525074	1.210047828	-0.376456327	1	57
0.154078433	0.468126777	-1.677525074	1.210047828	-0.376456327	1	58
-1.123871708	0.934870575	-1.677525074	1.210047828	-0.376456327	1	59
-1.123871708	0.584812726	-1.677525074	1.210047828	-0.376456327	1	61
-1.123871708	0.351440828	-1.677525074	1.210047828	-0.376456327	1	62
-0.54298528	0.818184625	-1.677525074	1.210047828	-0.376456327	1	63
-0.194453424	0.934870575	-1.677525074	1.210047828	-0.376456327	1	65
-1.123871708	0.701498676	-1.677525074	1.210047828	-0.376456327	1	66
-0.310630709	1.985044119	-1.677525074	1.210047828	-0.376456327	1	67
-1.123871708	1.051556524	-1.677525074	1.210047828	-0.376456327	1	69
0.270255719	0.701498676	-1.677525074	1.210047828	-0.376456327	1	70
-0.775339851	0.934870575	-1.677525074	1.210047828	-0.376456327	1	71
-0.310630709	1.168242473	-1.677525074	1.210047828	-0.376456327	1	73
-0.310630709	1.518300322	-1.677525074	1.210047828	-0.376456327	1	74
-0.775339851	1.401614372	-1.677525074	1.210047828	-0.376456327	1	75
-1.123871708	1.634986271	-1.677525074	1.210047828	-0.376456327	1	77
-0.891517137	0.818184625	-1.677525074	1.210047828	-0.376456327	1	78
-0.659162566	1.518300322	-1.677525074	1.210047828	-0.376456327	1	79
-1.123871708	1.401614372	-1.677525074	1.210047828	-0.376456327	1	81
-0.659162566	1.75167222	-1.677525074	1.210047828	-0.376456327	1	82
-0.891517137	0.934870575	-1.677525074	1.210047828	-0.376456327	1	83
-0.891517137	1.634986271	0.850187514	2.095247543	-0.239621425	2	1
-1.123871708	2.218416018	1.692758376	2.095247543	-0.239621425	2	2
-0.775339851	0.584812726	0.850187514	2.095247543	-0.239621425	2	3
-1.123871708	0.934870575	-1.677525074	2.095247543	-0.239621425	2	5
-0.659162566	1.985044119	0.007616651	2.095247543	-0.239621425	2	6
-0.775339851	2.335101967	-0.834954211	2.095247543	-0.239621425	2	7
-1.123871708	1.985044119	-1.677525074	2.095247543	-0.239621425	2	9
-0.659162566	2.451787917	-1.677525074	2.095247543	-0.239621425	2	10
-0.426807995	1.75167222	0.007616651	2.095247543	-0.239621425	2	11
-1.123871708	0.351440828	-1.677525074	2.095247543	-0.239621425	2	13
0.154078433	0.118068929	0.850187514	2.095247543	-0.239621425	2	14
-0.310630709	1.051556524	0.850187514	2.095247543	-0.239621425	2	15
-1.123871708	2.451787917	-1.677525074	2.095247543	-0.239621425	2	17
-0.426807995	0.818184625	0.007616651	2.095247543	-0.239621425	2	18
-0.426807995	1.168242473	-0.834954211	2.095247543	-0.239621425	2	19
-1.007694423	1.168242473	-0.834954211	2.095247543	-0.239621425	2	21
-0.891517137	2.451787917	-0.834954211	2.095247543	-0.239621425	2	22
-0.891517137	1.051556524	-0.834954211	2.095247543	-0.239621425	2	23
-1.123871708	2.451787917	-1.677525074	2.095247543	-0.239621425	2	25
0.270255719	0.351440828	1.692758376	2.095247543	-0.239621425	2	26
-1.123871708	2.451787917	-1.677525074	2.095247543	-0.239621425	2	27
-1.123871708	1.284928423	-1.677525074	2.095247543	-0.239621425	2	29
-0.426807995	0.351440828	0.007616651	2.095247543	-0.239621425	2	30
-0.310630709	2.335101967	1.692758376	2.095247543	-0.239621425	2	31
-1.123871708	2.451787917	-1.677525074	2.095247543	-0.239621425	2	33
-1.123871708	2.451787917	-1.677525074	2.095247543	-0.239621425	2	34
-1.123871708	2.451787917	-1.677525074	2.095247543	-0.239621425	2	35
-0.891517137	2.335101967	-1.677525074	2.095247543	-0.239621425	2	37
-1.123871708	2.451787917	-1.677525074	2.095247543	-0.239621425	2	38
-0.775339851	2.335101967	-1.677525074	2.095247543	-0.239621425	2	39
-1.123871708	2.451787917	-1.677525074	2.095247543	-0.239621425	2	41
-1.123871708	2.451787917	-1.677525074	2.095247543	-0.239621425	2	42
-1.123871708	2.451787917	-1.677525074	2.095247543	-0.239621425	2	43
-1.123871708	2.101730069	-1.677525074	2.095247543	-0.239621425	2	45
-1.123871708	2.451787917	-1.677525074	2.095247543	-0.239621425	2	46
-0.310630709	1.75167222	1.692758376	2.095247543	-0.239621425	2	47
-0.426807995	2.218416018	-1.677525074	2.095247543	-0.239621425	2	49
-1.007694423	2.451787917	-1.677525074	2.095247543	-0.239621425	2	50
-1.123871708	2.451787917	-1.677525074	2.095247543	-0.239621425	2	51
-0.891517137	2.451787917	-1.677525074	2.095247543	-0.239621425	2	53
-1.123871708	2.335101967	-1.677525074	2.095247543	-0.239621425	2	54
-0.54298528	1.518300322	-1.677525074	2.095247543	-0.239621425	2	55
-1.123871708	2.218416018	-1.677525074	2.095247543	-0.239621425	2	57
-1.007694423	2.451787917	-0.834954211	2.095247543	-0.239621425	2	58
-1.123871708	2.451787917	-1.677525074	2.095247543	-0.239621425	2	59
-1.123871708	2.335101967	-1.677525074	2.095247543	-0.239621425	2	61
-1.123871708	2.451787917	-1.677525074	2.095247543	-0.239621425	2	62
-1.123871708	2.451787917	-1.677525074	2.095247543	-0.239621425	2	63
-1.123871708	2.451787917	-1.677525074	2.095247543	-0.239621425	2	65
-1.123871708	2.451787917	-1.677525074	2.095247543	-0.239621425	2	66
-1.123871708	2.335101967	-1.677525074	2.095247543	-0.239621425	2	67
-0.078276138	-0.698732717	0.850187514	2.095247543	-0.239621425	2	69
-0.659162566	0.584812726	0.007616651	2.095247543	-0.239621425	2	70
-1.007694423	1.86835817	-0.834954211	2.095247543	-0.239621425	2	71
-1.123871708	2.451787917	-1.677525074	2.095247543	-0.239621425	2	73
-1.123871708	2.451787917	-1.677525074	2.095247543	-0.239621425	2	74
-1.007694423	2.218416018	-1.677525074	2.095247543	-0.239621425	2	75
-1.123871708	2.335101967	-1.677525074	2.095247543	-0.239621425	2	77
-0.891517137	2.451787917	-1.677525074	2.095247543	-0.239621425	2	78
0.037901147	2.451787917	1.692758376	2.095247543	-0.239621425	2	79
-1.123871708	2.451787917	-1.677525074	2.095247543	-0.239621425	2	81
-1.123871708	2.335101967	-1.677525074	2.095247543	-0.239621425	2	82
-1.123871708	2.451787917	-0.834954211	2.095247543	-0.239621425	2	83
0.50261029	1.75167222	1.692758376	-0.007101781	-0.923795936	3	1
0.270255719	-0.815418667	0.007616651	-0.007101781	-0.923795936	3	2
-0.310630709	1.401614372	0.850187514	-0.007101781	-0.923795936	3	3
-0.194453424	1.284928423	-0.834954211	-0.007101781	-0.923795936	3	5
0.037901147	2.335101967	-0.834954211	-0.007101781	-0.923795936	3	6
-0.078276138	1.86835817	0.007616651	-0.007101781	-0.923795936	3	7
0.037901147	1.051556524	0.007616651	-0.007101781	-0.923795936	3	9
0.037901147	1.284928423	-0.834954211	-0.007101781	-0.923795936	3	10
0.734964861	1.518300322	0.007616651	-0.007101781	-0.923795936	3	11
0.851142146	1.401614372	0.007616651	-0.007101781	-0.923795936	3	13
0.734964861	1.401614372	0.007616651	-0.007101781	-0.923795936	3	14
0.386433004	1.051556524	0.007616651	-0.007101781	-0.923795936	3	15
0.851142146	1.518300322	0.007616651	-0.007101781	-0.923795936	3	17
1.199674003	1.401614372	1.692758376	-0.007101781	-0.923795936	3	18
0.967319432	1.284928423	1.692758376	-0.007101781	-0.923795936	3	19
0.50261029	-0.11530297	0.007616651	-0.007101781	-0.923795936	3	21
-0.194453424	0.934870575	1.692758376	-0.007101781	-0.923795936	3	22
0.037901147	1.634986271	0.850187514	-0.007101781	-0.923795936	3	23
0.154078433	1.168242473	0.850187514	-0.007101781	-0.923795936	3	25
0.386433004	1.75167222	0.850187514	-0.007101781	-0.923795936	3	26
-0.194453424	1.634986271	0.850187514	-0.007101781	-0.923795936	3	27
0.50261029	1.284928423	0.850187514	-0.007101781	-0.923795936	3	29
0.386433004	2.335101967	0.007616651	-0.007101781	-0.923795936	3	30
0.037901147	1.634986271	0.850187514	-0.007101781	-0.923795936	3	31
0.851142146	1.168242473	0.850187514	-0.007101781	-0.923795936	3	33
0.386433004	0.934870575	1.692758376	-0.007101781	-0.923795936	3	34
0.734964861	1.985044119	0.850187514	-0.007101781	-0.923795936	3	35
0.154078433	1.401614372	0.850187514	-0.007101781	-0.923795936	3	37
0.386433004	1.985044119	1.692758376	-0.007101781	-0.923795936	3	38
0.618787575	1.985044119	0.850187514	-0.007101781	-0.923795936	3	39
0.154078433	1.86835817	0.850187514	-0.007101781	-0.923795936	3	41
0.270255719	1.985044119	0.850187514	-0.007101781	-0.923795936	3	42
-0.078276138	1.75167222	0.850187514	-0.007101781	-0.923795936	3	43
0.734964861	1.051556524	0.007616651	-0.007101781	-0.923795936	3	45
0.270255719	1.75167222	0.850187514	-0.007101781	-0.923795936	3	46
-0.078276138	1.86835817	0.007616651	-0.007101781	-0.923795936	3	47
0.037901147	0.818184625	0.007616651	-0.007101781	-0.923795936	3	49
-0.310630709	1.168242473	0.007616651	-0.007101781	-0.923795936	3	50
-0.078276138	1.401614372	0.007616651	-0.007101781	-0.923795936	3	51
0.037901147	1.75167222	0.850187514	-0.007101781	-0.923795936	3	53
-0.891517137	1.634986271	0.850187514	-0.007101781	-0.923795936	3	54
-0.194453424	1.401614372	-0.834954211	-0.007101781	-0.923795936	3	55
0.154078433	1.634986271	1.692758376	-0.007101781	-0.923795936	3	57
-0.078276138	1.518300322	0.850187514	-0.007101781	-0.923795936	3	58
-0.54298528	1.518300322	0.850187514	-0.007101781	-0.923795936	3	59
-0.194453424	1.168242473	0.850187514	-0.007101781	-0.923795936	3	61
-0.078276138	1.051556524	0.850187514	-0.007101781	-0.923795936	3	62
0.154078433	1.168242473	0.850187514	-0.007101781	-0.923795936	3	63
-0.078276138	1.75167222	0.007616651	-0.007101781	-0.923795936	3	65
-0.078276138	1.284928423	0.850187514	-0.007101781	-0.923795936	3	66
0.386433004	1.051556524	0.850187514	-0.007101781	-0.923795936	3	67
0.037901147	1.86835817	0.850187514	-0.007101781	-0.923795936	3	69
0.154078433	1.284928423	0.850187514	-0.007101781	-0.923795936	3	70
0.386433004	1.401614372	0.850187514	-0.007101781	-0.923795936	3	71
-0.078276138	1.518300322	0.850187514	-0.007101781	-0.923795936	3	73
-0.310630709	1.75167222	0.007616651	-0.007101781	-0.923795936	3	74
0.154078433	1.518300322	0.850187514	-0.007101781	-0.923795936	3	75
0.270255719	1.401614372	0.850187514	-0.007101781	-0.923795936	3	77
0.618787575	1.75167222	1.692758376	-0.007101781	-0.923795936	3	78
-0.078276138	1.518300322	0.850187514	-0.007101781	-0.923795936	3	79
-0.078276138	1.75167222	0.850187514	-0.007101781	-0.923795936	3	81
0.386433004	1.634986271	0.850187514	-0.007101781	-0.923795936	3	82
-0.194453424	1.284928423	0.850187514	-0.007101781	-0.923795936	3	83
0.270255719	1.985044119	1.692758376	-0.062426763	-0.96940757	4	1
0.270255719	2.218416018	1.692758376	-0.062426763	-0.96940757	4	2
1.432028574	0.118068929	0.850187514	-0.062426763	-0.96940757	4	3
0.037901147	0.584812726	-0.834954211	-0.062426763	-0.96940757	4	5
0.037901147	0.818184625	-0.834954211	-0.062426763	-0.96940757	4	6
-0.194453424	1.168242473	0.007616651	-0.062426763	-0.96940757	4	7
0.618787575	0.934870575	0.850187514	-0.062426763	-0.96940757	4	9
-0.54298528	0.584812726	-0.834954211	-0.062426763	-0.96940757	4	10
-0.775339851	1.168242473	-0.834954211	-0.062426763	-0.96940757	4	11
-0.194453424	0.818184625	-0.834954211	-0.062426763	-0.96940757	4	13
0.270255719	-0.11530297	-0.834954211	-0.062426763	-0.96940757	4	14
0.734964861	0.001382979	-0.834954211	-0.062426763	-0.96940757	4	15
0.037901147	0.351440828	-0.834954211	-0.062426763	-0.96940757	4	17
0.851142146	0.118068929	-0.834954211	-0.062426763	-0.96940757	4	18
-0.194453424	0.468126777	-0.834954211	-0.062426763	-0.96940757	4	19
0.154078433	0.934870575	0.850187514	-0.062426763	-0.96940757	4	21
0.154078433	0.934870575	0.850187514	-0.062426763	-0.96940757	4	22
0.618787575	0.584812726	0.850187514	-0.062426763	-0.96940757	4	23
0.386433004	0.701498676	0.850187514	-0.062426763	-0.96940757	4	25
-0.078276138	1.168242473	0.007616651	-0.062426763	-0.96940757	4	26
0.037901147	1.168242473	0.007616651	-0.062426763	-0.96940757	4	27
-0.194453424	1.401614372	0.007616651	-0.062426763	-0.96940757	4	29
0.037901147	1.051556524	0.007616651	-0.062426763	-0.96940757	4	30
-0.078276138	1.284928423	0.850187514	-0.062426763	-0.96940757	4	31
0.618787575	0.818184625	0.850187514	-0.062426763	-0.96940757	4	33
0.618787575	0.468126777	0.850187514	-0.062426763	-0.96940757	4	34
0.386433004	0.468126777	0.850187514	-0.062426763	-0.96940757	4	35
0.154078433	0.468126777	0.850187514	-0.062426763	-0.96940757	4	37
-0.078276138	0.934870575	0.850187514	-0.062426763	-0.96940757	4	38
-0.310630709	1.051556524	0.850187514	-0.062426763	-0.96940757	4	39
-0.194453424	0.468126777	0.850187514	-0.062426763	-0.96940757	4	41
0.50261029	0.468126777	0.850187514	-0.062426763	-0.96940757	4	42
0.734964861	0.584812726	1.692758376	-0.062426763	-0.96940757	4	43
-0.078276138	0.584812726	0.850187514	-0.062426763	-0.96940757	4	45
-0.310630709	1.051556524	0.850187514	-0.062426763	-0.96940757	4	46
-0.078276138	0.934870575	0.850187514	-0.062426763	-0.96940757	4	47
0.037901147	1.051556524	0.850187514	-0.062426763	-0.96940757	4	49
0.154078433	0.818184625	0.850187514	-0.062426763	-0.96940757	4	50
0.037901147	0.468126777	0.850187514	-0.062426763	-0.96940757	4	51
0.037901147	0.468126777	0.850187514	-0.062426763	-0.96940757	4	53
0.037901147	0.701498676	0.850187514	-0.062426763	-0.96940757	4	54
-0.078276138	0.818184625	1.692758376	-0.062426763	-0.96940757	4	55
-0.078276138	0.701498676	0.850187514	-0.062426763	-0.96940757	4	57
-0.310630709	0.818184625	0.850187514	-0.062426763	-0.96940757	4	58
-0.310630709	0.701498676	0.850187514	-0.062426763	-0.96940757	4	59
-0.310630709	0.468126777	0.850187514	-0.062426763	-0.96940757	4	61
-0.310630709	0.468126777	0.850187514	-0.062426763	-0.96940757	4	62
-0.078276138	0.468126777	0.850187514	-0.062426763	-0.96940757	4	63
0.386433004	0.701498676	1.692758376	-0.062426763	-0.96940757	4	65
-0.194453424	0.468126777	0.850187514	-0.062426763	-0.96940757	4	66
0.618787575	0.118068929	1.692758376	-0.062426763	-0.96940757	4	67
-0.078276138	0.584812726	0.850187514	-0.062426763	-0.96940757	4	69
0.50261029	-0.11530297	0.850187514	-0.062426763	-0.96940757	4	70
-0.194453424	0.468126777	0.850187514	-0.062426763	-0.96940757	4	71
-0.194453424	0.584812726	0.850187514	-0.062426763	-0.96940757	4	73
-0.194453424	0.468126777	0.850187514	-0.062426763	-0.96940757	4	74
-0.194453424	0.701498676	0.850187514	-0.062426763	-0.96940757	4	75
-0.426807995	1.168242473	0.850187514	-0.062426763	-0.96940757	4	77
-0.426807995	0.934870575	0.850187514	-0.062426763	-0.96940757	4	78
-0.194453424	0.584812726	0.850187514	-0.062426763	-0.96940757	4	79
-0.194453424	0.468126777	1.692758376	-0.062426763	-0.96940757	4	81
-0.194453424	0.468126777	1.692758376	-0.062426763	-0.96940757	4	82
-0.310630709	0.584812726	0.850187514	-0.062426763	-0.96940757	4	83
-0.54298528	1.401614372	1.692758376	0.988747899	-1.516747179	5	1
0.270255719	1.168242473	0.850187514	0.988747899	-1.516747179	5	2
-0.310630709	1.051556524	0.850187514	0.988747899	-1.516747179	5	3
-0.54298528	0.468126777	-0.834954211	0.988747899	-1.516747179	5	5
-0.659162566	0.818184625	-0.834954211	0.988747899	-1.516747179	5	6
-0.775339851	1.284928423	-1.677525074	0.988747899	-1.516747179	5	7
-1.007694423	1.518300322	-1.677525074	0.988747899	-1.516747179	5	9
-1.007694423	0.934870575	-1.677525074	0.988747899	-1.516747179	5	10
-1.123871708	1.168242473	-0.834954211	0.988747899	-1.516747179	5	11
-1.123871708	1.518300322	-1.677525074	0.988747899	-1.516747179	5	13
-0.891517137	1.634986271	-1.677525074	0.988747899	-1.516747179	5	14
-1.123871708	0.468126777	-0.834954211	0.988747899	-1.516747179	5	15
-1.123871708	1.168242473	-1.677525074	0.988747899	-1.516747179	5	17
-1.123871708	0.818184625	-0.834954211	0.988747899	-1.516747179	5	18
-1.123871708	1.051556524	-0.834954211	0.988747899	-1.516747179	5	19
-1.123871708	1.75167222	-1.677525074	0.988747899	-1.516747179	5	21
-1.123871708	1.051556524	-0.834954211	0.988747899	-1.516747179	5	22
-1.123871708	1.051556524	-1.677525074	0.988747899	-1.516747179	5	23
-1.123871708	1.985044119	-1.677525074	0.988747899	-1.516747179	5	25
-0.891517137	0.818184625	-0.834954211	0.988747899	-1.516747179	5	26
-0.891517137	0.701498676	-0.834954211	0.988747899	-1.516747179	5	27
-1.123871708	1.985044119	-1.677525074	0.988747899	-1.516747179	5	29
-1.123871708	0.934870575	-0.834954211	0.988747899	-1.516747179	5	30
-1.123871708	0.584812726	-0.834954211	0.988747899	-1.516747179	5	31
-1.123871708	1.518300322	-1.677525074	0.988747899	-1.516747179	5	33
-1.123871708	0.818184625	-0.834954211	0.988747899	-1.516747179	5	34
-1.123871708	0.584812726	-1.677525074	0.988747899	-1.516747179	5	35
-1.123871708	1.051556524	-0.834954211	0.988747899	-1.516747179	5	37
-1.123871708	1.75167222	-1.677525074	0.988747899	-1.516747179	5	38
-1.123871708	0.584812726	-0.834954211	0.988747899	-1.516747179	5	39
-1.123871708	2.451787917	-1.677525074	0.988747899	-1.516747179	5	41
-1.123871708	0.934870575	-1.677525074	0.988747899	-1.516747179	5	42
-0.775339851	1.051556524	-0.834954211	0.988747899	-1.516747179	5	43
-1.123871708	0.818184625	-1.677525074	0.988747899	-1.516747179	5	45
-1.123871708	0.934870575	-0.834954211	0.988747899	-1.516747179	5	46
-1.123871708	1.401614372	-1.677525074	0.988747899	-1.516747179	5	47
-1.123871708	1.634986271	-1.677525074	0.988747899	-1.516747179	5	49
-1.123871708	2.451787917	-1.677525074	0.988747899	-1.516747179	5	50
-1.123871708	1.518300322	-1.677525074	0.988747899	-1.516747179	5	51
-1.123871708	2.451787917	-1.677525074	0.988747899	-1.516747179	5	53
-1.123871708	1.168242473	-0.834954211	0.988747899	-1.516747179	5	54
-0.659162566	0.934870575	0.007616651	0.988747899	-1.516747179	5	55
-0.775339851	1.75167222	-0.834954211	0.988747899	-1.516747179	5	57
-0.659162566	1.284928423	-0.834954211	0.988747899	-1.516747179	5	58
-1.123871708	1.051556524	-0.834954211	0.988747899	-1.516747179	5	59
-1.123871708	1.634986271	-0.834954211	0.988747899	-1.516747179	5	61
-1.123871708	1.051556524	-0.834954211	0.988747899	-1.516747179	5	62
-1.123871708	1.168242473	-0.834954211	0.988747899	-1.516747179	5	63
-1.123871708	1.051556524	-0.834954211	0.988747899	-1.516747179	5	65
-1.007694423	1.051556524	0.007616651	0.988747899	-1.516747179	5	66
-0.891517137	1.168242473	-0.834954211	0.988747899	-1.516747179	5	67
-1.123871708	1.168242473	-0.834954211	0.988747899	-1.516747179	5	69
-0.891517137	1.168242473	-0.834954211	0.988747899	-1.516747179	5	70
-1.007694423	1.051556524	-0.834954211	0.988747899	-1.516747179	5	71
-0.891517137	1.634986271	-0.834954211	0.988747899	-1.516747179	5	73
-1.007694423	1.168242473	-0.834954211	0.988747899	-1.516747179	5	74
-1.123871708	1.634986271	-0.834954211	0.988747899	-1.516747179	5	75
-1.123871708	1.634986271	-1.677525074	0.988747899	-1.516747179	5	77
-1.123871708	1.051556524	-0.834954211	0.988747899	-1.516747179	5	78
-1.123871708	1.051556524	-0.834954211	0.988747899	-1.516747179	5	79
-1.123871708	1.168242473	-0.834954211	0.988747899	-1.516747179	5	81
-1.123871708	1.168242473	-0.834954211	0.988747899	-1.516747179	5	82
-1.123871708	1.051556524	-0.834954211	0.988747899	-1.516747179	5	83
1.54820586	0.001382979	-0.834954211	0.490823059	0.216494916	6	1
1.664383145	-0.11530297	-0.834954211	0.490823059	0.216494916	6	2
1.083496717	-0.932104616	0.850187514	0.490823059	0.216494916	6	3
-0.54298528	0.234754878	0.007616651	0.490823059	0.216494916	6	5
0.967319432	-1.048790565	0.007616651	0.490823059	0.216494916	6	6
-0.54298528	0.701498676	-0.834954211	0.490823059	0.216494916	6	7
0.734964861	-0.932104616	0.850187514	0.490823059	0.216494916	6	9
0.386433004	-1.048790565	-0.834954211	0.490823059	0.216494916	6	10
0.037901147	0.118068929	-0.834954211	0.490823059	0.216494916	6	11
-0.775339851	0.468126777	-0.834954211	0.490823059	0.216494916	6	13
-1.123871708	-0.23198892	-1.677525074	0.490823059	0.216494916	6	14
-0.775339851	-1.048790565	-0.834954211	0.490823059	0.216494916	6	15
-1.123871708	-0.932104616	-0.834954211	0.490823059	0.216494916	6	17
-1.123871708	-1.165476515	-1.677525074	0.490823059	0.216494916	6	18
-0.775339851	-0.815418667	-0.834954211	0.490823059	0.216494916	6	19
-1.123871708	-0.582046768	0.007616651	0.490823059	0.216494916	6	21
-1.123871708	-0.465360818	-1.677525074	0.490823059	0.216494916	6	22
-0.54298528	-1.398848414	0.007616651	0.490823059	0.216494916	6	23
-0.54298528	-0.932104616	-0.834954211	0.490823059	0.216494916	6	25
-1.007694423	0.001382979	-0.834954211	0.490823059	0.216494916	6	26
0.734964861	1.051556524	-1.677525074	0.490823059	0.216494916	6	27
-0.078276138	-0.582046768	-0.834954211	0.490823059	0.216494916	6	29
-0.194453424	-1.165476515	-0.834954211	0.490823059	0.216494916	6	30
-0.659162566	-0.348674869	-0.834954211	0.490823059	0.216494916	6	31
-0.775339851	-0.23198892	-0.834954211	0.490823059	0.216494916	6	33
0.386433004	-0.698732717	0.007616651	0.490823059	0.216494916	6	34
-0.310630709	-0.348674869	0.007616651	0.490823059	0.216494916	6	35
0.386433004	-0.815418667	0.850187514	0.490823059	0.216494916	6	37
0.270255719	-1.165476515	0.007616651	0.490823059	0.216494916	6	38
0.270255719	-0.815418667	-0.834954211	0.490823059	0.216494916	6	39
0.50261029	-0.465360818	-0.834954211	0.490823059	0.216494916	6	41
1.199674003	-0.465360818	0.007616651	0.490823059	0.216494916	6	42
0.618787575	-0.582046768	0.007616651	0.490823059	0.216494916	6	43
0.734964861	-0.11530297	0.007616651	0.490823059	0.216494916	6	45
1.199674003	1.284928423	-0.834954211	0.490823059	0.216494916	6	46
1.083496717	-0.11530297	0.007616651	0.490823059	0.216494916	6	47
0.50261029	0.234754878	0.007616651	0.490823059	0.216494916	6	49
1.664383145	-0.465360818	0.850187514	0.490823059	0.216494916	6	50
0.037901147	-0.11530297	0.850187514	0.490823059	0.216494916	6	51
0.037901147	0.234754878	0.007616651	0.490823059	0.216494916	6	53
0.270255719	-0.932104616	0.007616651	0.490823059	0.216494916	6	54
0.50261029	-0.815418667	0.850187514	0.490823059	0.216494916	6	55
0.618787575	-0.465360818	0.850187514	0.490823059	0.216494916	6	57
0.851142146	-0.815418667	0.850187514	0.490823059	0.216494916	6	58
0.618787575	-0.815418667	0.850187514	0.490823059	0.216494916	6	59
0.386433004	-0.23198892	0.007616651	0.490823059	0.216494916	6	61
0.037901147	-0.582046768	0.007616651	0.490823059	0.216494916	6	62
0.270255719	-0.23198892	0.007616651	0.490823059	0.216494916	6	63
0.270255719	-0.815418667	0.007616651	0.490823059	0.216494916	6	65
-0.078276138	0.001382979	0.007616651	0.490823059	0.216494916	6	66
1.315851289	-0.582046768	0.007616651	0.490823059	0.216494916	6	67
1.664383145	-1.165476515	0.007616651	0.490823059	0.216494916	6	69
0.386433004	0.001382979	0.007616651	0.490823059	0.216494916	6	70
1.083496717	0.351440828	0.007616651	0.490823059	0.216494916	6	71
1.199674003	0.234754878	0.007616651	0.490823059	0.216494916	6	73
0.386433004	0.118068929	0.850187514	0.490823059	0.216494916	6	74
-0.310630709	-0.815418667	0.007616651	0.490823059	0.216494916	6	75
1.199674003	-0.348674869	0.007616651	0.490823059	0.216494916	6	77
0.618787575	0.351440828	0.007616651	0.490823059	0.216494916	6	78
0.851142146	-0.465360818	0.850187514	0.490823059	0.216494916	6	79
-0.078276138	-0.11530297	0.007616651	0.490823059	0.216494916	6	81
-0.078276138	0.001382979	0.007616651	0.490823059	0.216494916	6	82
0.386433004	-0.348674869	0.007616651	0.490823059	0.216494916	6	83
0.270255719	2.218416018	1.692758376	0.103548184	-0.467679595	7	1
-0.54298528	2.101730069	1.692758376	0.103548184	-0.467679595	7	2
-0.310630709	1.634986271	1.692758376	0.103548184	-0.467679595	7	3
-0.426807995	2.101730069	-1.677525074	0.103548184	-0.467679595	7	5
-1.123871708	1.518300322	-1.677525074	0.103548184	-0.467679595	7	6
-1.007694423	2.335101967	-1.677525074	0.103548184	-0.467679595	7	7
-1.123871708	0.468126777	-1.677525074	0.103548184	-0.467679595	7	9
-1.123871708	1.401614372	-1.677525074	0.103548184	-0.467679595	7	10
-1.007694423	1.75167222	-1.677525074	0.103548184	-0.467679595	7	11
-0.775339851	1.75167222	-1.677525074	0.103548184	-0.467679595	7	13
-1.007694423	1.168242473	-1.677525074	0.103548184	-0.467679595	7	14
-1.007694423	0.818184625	-1.677525074	0.103548184	-0.467679595	7	15
-0.891517137	0.934870575	-1.677525074	0.103548184	-0.467679595	7	17
-1.123871708	1.634986271	-0.834954211	0.103548184	-0.467679595	7	18
-1.123871708	1.168242473	-0.834954211	0.103548184	-0.467679595	7	19
-0.54298528	2.218416018	-0.834954211	0.103548184	-0.467679595	7	21
-0.426807995	1.75167222	-1.677525074	0.103548184	-0.467679595	7	22
-0.891517137	1.401614372	-1.677525074	0.103548184	-0.467679595	7	23
-0.775339851	1.051556524	-0.834954211	0.103548184	-0.467679595	7	25
-0.891517137	1.401614372	-0.834954211	0.103548184	-0.467679595	7	26
-0.891517137	1.168242473	0.007616651	0.103548184	-0.467679595	7	27
-0.775339851	2.101730069	0.007616651	0.103548184	-0.467679595	7	29
-0.891517137	1.284928423	-0.834954211	0.103548184	-0.467679595	7	30
-0.891517137	1.168242473	-0.834954211	0.103548184	-0.467679595	7	31
-1.123871708	1.985044119	-1.677525074	0.103548184	-0.467679595	7	33
-1.007694423	1.518300322	-1.677525074	0.103548184	-0.467679595	7	34
-0.659162566	1.401614372	-0.834954211	0.103548184	-0.467679595	7	35
-1.007694423	1.401614372	-1.677525074	0.103548184	-0.467679595	7	37
-0.659162566	1.284928423	-0.834954211	0.103548184	-0.467679595	7	38
-0.775339851	1.284928423	-0.834954211	0.103548184	-0.467679595	7	39
-0.775339851	1.284928423	-0.834954211	0.103548184	-0.467679595	7	41
-1.123871708	1.86835817	-1.677525074	0.103548184	-0.467679595	7	42
-0.891517137	1.518300322	-0.834954211	0.103548184	-0.467679595	7	43
-1.123871708	1.168242473	-0.834954211	0.103548184	-0.467679595	7	45
-1.007694423	1.168242473	-1.677525074	0.103548184	-0.467679595	7	46
-1.007694423	1.168242473	-1.677525074	0.103548184	-0.467679595	7	47
-0.891517137	1.284928423	-1.677525074	0.103548184	-0.467679595	7	49
-1.007694423	1.401614372	-1.677525074	0.103548184	-0.467679595	7	50
-1.123871708	1.051556524	-1.677525074	0.103548184	-0.467679595	7	51
-0.891517137	1.168242473	-0.834954211	0.103548184	-0.467679595	7	53
-1.123871708	1.401614372	-1.677525074	0.103548184	-0.467679595	7	54
-1.123871708	1.284928423	-1.677525074	0.103548184	-0.467679595	7	55
-1.123871708	1.284928423	-1.677525074	0.103548184	-0.467679595	7	57
-1.123871708	1.401614372	-1.677525074	0.103548184	-0.467679595	7	58
-1.123871708	1.284928423	-1.677525074	0.103548184	-0.467679595	7	59
-1.123871708	1.284928423	-1.677525074	0.103548184	-0.467679595	7	61
-1.123871708	1.051556524	-1.677525074	0.103548184	-0.467679595	7	62
-1.123871708	1.401614372	-1.677525074	0.103548184	-0.467679595	7	63
-1.123871708	1.401614372	-1.677525074	0.103548184	-0.467679595	7	65
-1.123871708	1.75167222	-1.677525074	0.103548184	-0.467679595	7	66
-1.123871708	1.401614372	-1.677525074	0.103548184	-0.467679595	7	67
-1.123871708	1.401614372	-1.677525074	0.103548184	-0.467679595	7	69
-1.123871708	1.051556524	-1.677525074	0.103548184	-0.467679595	7	70
-1.123871708	1.401614372	-1.677525074	0.103548184	-0.467679595	7	71
-1.123871708	1.051556524	-1.677525074	0.103548184	-0.467679595	7	73
-1.123871708	1.401614372	-1.677525074	0.103548184	-0.467679595	7	74
-1.123871708	1.401614372	-1.677525074	0.103548184	-0.467679595	7	75
-1.123871708	1.401614372	-1.677525074	0.103548184	-0.467679595	7	77
-1.123871708	1.051556524	-1.677525074	0.103548184	-0.467679595	7	78
-1.123871708	1.051556524	-1.677525074	0.103548184	-0.467679595	7	79
-1.123871708	1.401614372	-1.677525074	0.103548184	-0.467679595	7	81
-1.123871708	1.284928423	-1.677525074	0.103548184	-0.467679595	7	82
-1.123871708	1.401614372	-1.677525074	0.103548184	-0.467679595	7	83
1.083496717	0.468126777	0.850187514	-2.718025908	0.763834524	8	1
-0.194453424	-0.23198892	0.007616651	-2.718025908	0.763834524	8	2
0.154078433	-1.048790565	0.007616651	-2.718025908	0.763834524	8	3
-0.775339851	-1.282162464	-0.834954211	-2.718025908	0.763834524	8	5
-0.775339851	-1.398848414	0.007616651	-2.718025908	0.763834524	8	6
0.270255719	-1.282162464	-0.834954211	-2.718025908	0.763834524	8	7
-0.54298528	-1.165476515	-1.677525074	-2.718025908	0.763834524	8	9
-1.123871708	0.584812726	0.007616651	-2.718025908	0.763834524	8	10
0.967319432	-1.165476515	0.850187514	-2.718025908	0.763834524	8	11
-0.54298528	-0.815418667	0.007616651	-2.718025908	0.763834524	8	13
-1.123871708	0.001382979	0.007616651	-2.718025908	0.763834524	8	14
-0.310630709	0.351440828	0.007616651	-2.718025908	0.763834524	8	15
-0.659162566	-0.465360818	0.007616651	-2.718025908	0.763834524	8	17
-1.123871708	0.584812726	-1.677525074	-2.718025908	0.763834524	8	18
1.432028574	1.518300322	0.850187514	-2.718025908	0.763834524	8	19
0.037901147	0.234754878	0.007616651	-2.718025908	0.763834524	8	21
-1.123871708	0.934870575	-1.677525074	-2.718025908	0.763834524	8	22
-0.891517137	0.468126777	-1.677525074	-2.718025908	0.763834524	8	23
0.154078433	-1.048790565	0.007616651	-2.718025908	0.763834524	8	25
-0.659162566	-0.465360818	0.007616651	-2.718025908	0.763834524	8	26
0.851142146	-1.048790565	1.692758376	-2.718025908	0.763834524	8	27
-0.078276138	-0.582046768	0.007616651	-2.718025908	0.763834524	8	29
0.037901147	0.351440828	0.850187514	-2.718025908	0.763834524	8	30
0.270255719	0.234754878	1.692758376	-2.718025908	0.763834524	8	31
-0.426807995	0.468126777	0.850187514	-2.718025908	0.763834524	8	33
0.386433004	-0.348674869	1.692758376	-2.718025908	0.763834524	8	34
-0.310630709	1.401614372	1.692758376	-2.718025908	0.763834524	8	35
0.734964861	0.468126777	0.007616651	-2.718025908	0.763834524	8	37
0.618787575	-0.465360818	0.007616651	-2.718025908	0.763834524	8	38
0.851142146	0.118068929	1.692758376	-2.718025908	0.763834524	8	39
-0.659162566	0.934870575	-0.834954211	-2.718025908	0.763834524	8	41
0.851142146	-0.698732717	1.692758376	-2.718025908	0.763834524	8	42
1.315851289	-0.11530297	0.850187514	-2.718025908	0.763834524	8	43
0.618787575	-1.048790565	0.007616651	-2.718025908	0.763834524	8	45
0.734964861	-0.465360818	0.850187514	-2.718025908	0.763834524	8	46
1.896737716	0.701498676	0.850187514	-2.718025908	0.763834524	8	47
0.851142146	0.468126777	0.850187514	-2.718025908	0.763834524	8	49
0.50261029	-0.11530297	0.007616651	-2.718025908	0.763834524	8	50
1.083496717	0.818184625	1.692758376	-2.718025908	0.763834524	8	51
1.54820586	-1.048790565	0.007616651	-2.718025908	0.763834524	8	53
1.432028574	-1.048790565	0.850187514	-2.718025908	0.763834524	8	54
1.083496717	-0.465360818	1.692758376	-2.718025908	0.763834524	8	55
2.012915002	-0.23198892	0.850187514	-2.718025908	0.763834524	8	57
1.780560431	-0.582046768	0.007616651	-2.718025908	0.763834524	8	58
1.432028574	-0.348674869	0.850187514	-2.718025908	0.763834524	8	59
1.54820586	0.701498676	1.692758376	-2.718025908	0.763834524	8	61
1.199674003	1.168242473	0.850187514	-2.718025908	0.763834524	8	62
1.896737716	-0.815418667	0.850187514	-2.718025908	0.763834524	8	63
2.709978715	-0.465360818	0.007616651	-2.718025908	0.763834524	8	65
0.851142146	1.86835817	1.692758376	-2.718025908	0.763834524	8	66
1.432028574	1.518300322	1.692758376	-2.718025908	0.763834524	8	67
2.245269573	1.75167222	0.850187514	-2.718025908	0.763834524	8	69
1.664383145	0.234754878	1.692758376	-2.718025908	0.763834524	8	70
2.477624144	0.001382979	1.692758376	-2.718025908	0.763834524	8	71
2.245269573	0.351440828	1.692758376	-2.718025908	0.763834524	8	73
2.361446859	0.351440828	1.692758376	-2.718025908	0.763834524	8	74
2.012915002	-0.815418667	1.692758376	-2.718025908	0.763834524	8	75
1.664383145	-0.582046768	1.692758376	-2.718025908	0.763834524	8	77
2.245269573	-0.465360818	0.850187514	-2.718025908	0.763834524	8	78
1.432028574	-0.348674869	0.850187514	-2.718025908	0.763834524	8	79
1.896737716	-0.23198892	0.850187514	-2.718025908	0.763834524	8	81
1.896737716	-0.815418667	0.850187514	-2.718025908	0.763834524	8	82
1.780560431	0.001382979	0.850187514	-2.718025908	0.763834524	8	83
-0.310630709	1.518300322	0.850187514	0.435498077	0.672611256	9	1
-0.078276138	1.86835817	1.692758376	0.435498077	0.672611256	9	2
-0.775339851	1.168242473	0.850187514	0.435498077	0.672611256	9	3
-0.426807995	1.518300322	0.007616651	0.435498077	0.672611256	9	5
-1.007694423	1.518300322	-0.834954211	0.435498077	0.672611256	9	6
-1.123871708	1.401614372	-0.834954211	0.435498077	0.672611256	9	7
-0.659162566	0.351440828	0.007616651	0.435498077	0.672611256	9	9
-0.775339851	-0.698732717	-0.834954211	0.435498077	0.672611256	9	10
-0.54298528	0.934870575	1.692758376	0.435498077	0.672611256	9	11
-1.007694423	1.051556524	0.850187514	0.435498077	0.672611256	9	13
-1.123871708	1.168242473	0.007616651	0.435498077	0.672611256	9	14
-1.123871708	1.051556524	0.850187514	0.435498077	0.672611256	9	15
-1.123871708	1.401614372	0.850187514	0.435498077	0.672611256	9	17
-1.123871708	1.518300322	0.850187514	0.435498077	0.672611256	9	18
-1.123871708	1.401614372	-1.677525074	0.435498077	0.672611256	9	19
-0.659162566	0.818184625	0.850187514	0.435498077	0.672611256	9	21
-0.775339851	0.701498676	0.850187514	0.435498077	0.672611256	9	22
-1.123871708	1.985044119	1.692758376	0.435498077	0.672611256	9	23
-0.659162566	1.634986271	0.850187514	0.435498077	0.672611256	9	25
1.199674003	-1.165476515	1.692758376	0.435498077	0.672611256	9	26
1.780560431	0.118068929	1.692758376	0.435498077	0.672611256	9	27
-1.123871708	0.701498676	0.850187514	0.435498077	0.672611256	9	29
-1.123871708	1.401614372	-1.677525074	0.435498077	0.672611256	9	30
-1.123871708	1.051556524	-1.677525074	0.435498077	0.672611256	9	31
-0.659162566	0.584812726	0.007616651	0.435498077	0.672611256	9	33
-1.123871708	1.401614372	-1.677525074	0.435498077	0.672611256	9	34
-1.123871708	1.051556524	-1.677525074	0.435498077	0.672611256	9	35
-1.123871708	1.401614372	-1.677525074	0.435498077	0.672611256	9	37
-1.123871708	1.401614372	-0.834954211	0.435498077	0.672611256	9	38
-1.123871708	0.818184625	-1.677525074	0.435498077	0.672611256	9	39
-1.123871708	0.934870575	-1.677525074	0.435498077	0.672611256	9	41
-1.123871708	-0.698732717	-1.677525074	0.435498077	0.672611256	9	42
-1.123871708	0.234754878	-1.677525074	0.435498077	0.672611256	9	43
-1.123871708	-0.348674869	-1.677525074	0.435498077	0.672611256	9	45
-1.123871708	1.051556524	-0.834954211	0.435498077	0.672611256	9	46
-1.123871708	0.351440828	0.007616651	0.435498077	0.672611256	9	47
-1.123871708	1.051556524	0.850187514	0.435498077	0.672611256	9	49
-1.123871708	-0.348674869	0.007616651	0.435498077	0.672611256	9	50
-0.891517137	0.118068929	-1.677525074	0.435498077	0.672611256	9	51
-0.891517137	0.351440828	0.007616651	0.435498077	0.672611256	9	53
-1.123871708	1.168242473	-1.677525074	0.435498077	0.672611256	9	54
-0.891517137	-0.11530297	0.007616651	0.435498077	0.672611256	9	55
-1.123871708	0.351440828	0.007616651	0.435498077	0.672611256	9	57
-0.891517137	0.701498676	-1.677525074	0.435498077	0.672611256	9	58
-0.194453424	0.118068929	0.850187514	0.435498077	0.672611256	9	59
-0.659162566	0.351440828	0.007616651	0.435498077	0.672611256	9	61
-0.891517137	0.118068929	-1.677525074	0.435498077	0.672611256	9	62
-1.123871708	0.351440828	0.007616651	0.435498077	0.672611256	9	63
-1.123871708	0.584812726	0.007616651	0.435498077	0.672611256	9	65
-1.123871708	0.351440828	0.007616651	0.435498077	0.672611256	9	66
-0.891517137	0.234754878	0.007616651	0.435498077	0.672611256	9	67
-1.123871708	0.351440828	0.007616651	0.435498077	0.672611256	9	69
-1.123871708	-0.348674869	-0.834954211	0.435498077	0.672611256	9	70
-1.123871708	0.584812726	0.007616651	0.435498077	0.672611256	9	71
-1.123871708	0.351440828	-1.677525074	0.435498077	0.672611256	9	73
-1.123871708	-0.11530297	0.007616651	0.435498077	0.672611256	9	74
-0.426807995	0.118068929	0.007616651	0.435498077	0.672611256	9	75
-0.426807995	-0.582046768	0.007616651	0.435498077	0.672611256	9	77
-1.123871708	0.934870575	0.007616651	0.435498077	0.672611256	9	78
0.037901147	1.284928423	1.692758376	0.435498077	0.672611256	9	79
0.50261029	1.168242473	1.692758376	0.435498077	0.672611256	9	81
-0.659162566	0.468126777	-1.677525074	0.435498077	0.672611256	9	82
-0.659162566	1.518300322	0.007616651	0.435498077	0.672611256	9	83
-0.310630709	-1.632220312	-0.834954211	-0.781651531	1.083115963	10	1
-0.194453424	-1.282162464	-0.834954211	-0.781651531	1.083115963	10	2
0.037901147	-1.165476515	-0.834954211	-0.781651531	1.083115963	10	3
0.037901147	-0.698732717	-0.834954211	-0.781651531	1.083115963	10	5
-0.310630709	-0.23198892	-0.834954211	-0.781651531	1.083115963	10	6
0.154078433	-0.11530297	-1.677525074	-0.781651531	1.083115963	10	7
0.967319432	-1.048790565	-0.834954211	-0.781651531	1.083115963	10	9
1.083496717	-0.582046768	-1.677525074	-0.781651531	1.083115963	10	10
-0.078276138	0.001382979	0.007616651	-0.781651531	1.083115963	10	11
-0.194453424	-0.932104616	-0.834954211	-0.781651531	1.083115963	10	13
-0.891517137	-0.348674869	-0.834954211	-0.781651531	1.083115963	10	14
-0.54298528	0.351440828	-0.834954211	-0.781651531	1.083115963	10	15
-1.123871708	-1.748906262	-1.677525074	-0.781651531	1.083115963	10	17
0.154078433	-0.465360818	-1.677525074	-0.781651531	1.083115963	10	18
0.618787575	-0.815418667	-1.677525074	-0.781651531	1.083115963	10	19
0.734964861	0.934870575	-1.677525074	-0.781651531	1.083115963	10	21
0.037901147	1.051556524	0.007616651	-0.781651531	1.083115963	10	22
-0.310630709	-1.748906262	-1.677525074	-0.781651531	1.083115963	10	23
0.618787575	-0.582046768	0.850187514	-0.781651531	1.083115963	10	25
-0.659162566	0.934870575	-1.677525074	-0.781651531	1.083115963	10	26
0.154078433	0.584812726	-1.677525074	-0.781651531	1.083115963	10	27
2.709978715	1.634986271	1.692758376	-0.781651531	1.083115963	10	29
0.967319432	1.284928423	1.692758376	-0.781651531	1.083115963	10	30
-0.078276138	0.934870575	0.850187514	-0.781651531	1.083115963	10	31
0.037901147	0.584812726	1.692758376	-0.781651531	1.083115963	10	33
0.270255719	0.934870575	1.692758376	-0.781651531	1.083115963	10	34
2.012915002	1.168242473	1.692758376	-0.781651531	1.083115963	10	35
0.037901147	-0.932104616	1.692758376	-0.781651531	1.083115963	10	37
1.315851289	-0.11530297	0.007616651	-0.781651531	1.083115963	10	38
0.967319432	-0.582046768	1.692758376	-0.781651531	1.083115963	10	39
1.199674003	-1.398848414	1.692758376	-0.781651531	1.083115963	10	41
1.664383145	-1.282162464	1.692758376	-0.781651531	1.083115963	10	42
0.386433004	-1.515534363	1.692758376	-0.781651531	1.083115963	10	43
0.967319432	-0.11530297	1.692758376	-0.781651531	1.083115963	10	45
0.270255719	0.001382979	0.007616651	-0.781651531	1.083115963	10	46
-0.659162566	-0.11530297	-1.677525074	-0.781651531	1.083115963	10	47
1.315851289	-1.048790565	0.007616651	-0.781651531	1.083115963	10	49
1.664383145	0.701498676	1.692758376	-0.781651531	1.083115963	10	50
0.967319432	0.234754878	0.007616651	-0.781651531	1.083115963	10	51
0.386433004	1.051556524	1.692758376	-0.781651531	1.083115963	10	53
0.037901147	0.351440828	1.692758376	-0.781651531	1.083115963	10	54
-0.078276138	-0.815418667	0.007616651	-0.781651531	1.083115963	10	55
0.154078433	0.468126777	1.692758376	-0.781651531	1.083115963	10	57
-0.194453424	0.118068929	0.850187514	-0.781651531	1.083115963	10	58
0.154078433	0.701498676	0.007616651	-0.781651531	1.083115963	10	59
0.037901147	-0.11530297	0.850187514	-0.781651531	1.083115963	10	61
0.154078433	-0.465360818	0.007616651	-0.781651531	1.083115963	10	62
0.734964861	-0.348674869	0.007616651	-0.781651531	1.083115963	10	63
0.851142146	-0.465360818	0.007616651	-0.781651531	1.083115963	10	65
0.967319432	-0.582046768	0.007616651	-0.781651531	1.083115963	10	66
1.54820586	1.168242473	1.692758376	-0.781651531	1.083115963	10	67
0.734964861	-0.465360818	1.692758376	-0.781651531	1.083115963	10	69
0.967319432	-0.582046768	0.007616651	-0.781651531	1.083115963	10	70
0.967319432	-0.465360818	0.007616651	-0.781651531	1.083115963	10	71
0.734964861	0.701498676	0.007616651	-0.781651531	1.083115963	10	73
1.083496717	0.468126777	0.007616651	-0.781651531	1.083115963	10	74
0.734964861	-0.348674869	0.850187514	-0.781651531	1.083115963	10	75
0.037901147	-0.815418667	0.007616651	-0.781651531	1.083115963	10	77
0.037901147	-0.23198892	0.007616651	-0.781651531	1.083115963	10	78
0.50261029	-0.23198892	-1.677525074	-0.781651531	1.083115963	10	79
0.851142146	-0.23198892	-1.677525074	-0.781651531	1.083115963	10	81
0.734964861	0.234754878	-1.677525074	-0.781651531	1.083115963	10	82
1.083496717	-0.11530297	-0.834954211	-0.781651531	1.083115963	10	83
0.154078433	-0.11530297	0.850187514	-1.390226335	0.946281061	11	1
0.154078433	0.001382979	-0.834954211	-1.390226335	0.946281061	11	2
0.270255719	0.234754878	0.007616651	-1.390226335	0.946281061	11	3
-0.891517137	-0.465360818	-0.834954211	-1.390226335	0.946281061	11	5
-1.007694423	-0.11530297	-1.677525074	-1.390226335	0.946281061	11	6
-1.123871708	0.701498676	-1.677525074	-1.390226335	0.946281061	11	7
-0.078276138	-0.698732717	-0.834954211	-1.390226335	0.946281061	11	9
-0.54298528	-0.11530297	0.850187514	-1.390226335	0.946281061	11	10
-0.194453424	0.234754878	1.692758376	-1.390226335	0.946281061	11	11
-0.891517137	-0.698732717	0.850187514	-1.390226335	0.946281061	11	13
-0.426807995	0.468126777	-1.677525074	-1.390226335	0.946281061	11	14
-0.426807995	0.351440828	0.007616651	-1.390226335	0.946281061	11	15
-1.123871708	0.118068929	-1.677525074	-1.390226335	0.946281061	11	17
0.037901147	-0.23198892	0.850187514	-1.390226335	0.946281061	11	18
-0.775339851	0.584812726	-0.834954211	-1.390226335	0.946281061	11	19
-0.426807995	0.351440828	1.692758376	-1.390226335	0.946281061	11	21
0.50261029	0.351440828	1.692758376	-1.390226335	0.946281061	11	22
-0.078276138	0.234754878	-0.834954211	-1.390226335	0.946281061	11	23
-1.007694423	-0.348674869	0.007616651	-1.390226335	0.946281061	11	25
0.270255719	0.351440828	1.692758376	-1.390226335	0.946281061	11	26
0.50261029	0.468126777	1.692758376	-1.390226335	0.946281061	11	27
-0.078276138	-0.11530297	1.692758376	-1.390226335	0.946281061	11	29
0.50261029	0.701498676	1.692758376	-1.390226335	0.946281061	11	30
0.154078433	-1.048790565	1.692758376	-1.390226335	0.946281061	11	31
0.037901147	0.001382979	1.692758376	-1.390226335	0.946281061	11	33
-0.54298528	-0.932104616	0.007616651	-1.390226335	0.946281061	11	34
-1.007694423	0.818184625	-0.834954211	-1.390226335	0.946281061	11	35
-0.078276138	0.234754878	0.850187514	-1.390226335	0.946281061	11	37
-0.659162566	0.234754878	-0.834954211	-1.390226335	0.946281061	11	38
-0.775339851	0.234754878	0.007616651	-1.390226335	0.946281061	11	39
-0.310630709	0.351440828	0.007616651	-1.390226335	0.946281061	11	41
0.270255719	0.351440828	1.692758376	-1.390226335	0.946281061	11	42
1.083496717	0.701498676	-1.677525074	-1.390226335	0.946281061	11	43
-1.123871708	-0.11530297	0.007616651	-1.390226335	0.946281061	11	45
-0.194453424	-0.582046768	0.007616651	-1.390226335	0.946281061	11	46
0.270255719	0.351440828	0.007616651	-1.390226335	0.946281061	11	47
0.037901147	-1.048790565	0.007616651	-1.390226335	0.946281061	11	49
-0.426807995	0.234754878	0.850187514	-1.390226335	0.946281061	11	50
-0.426807995	0.584812726	0.007616651	-1.390226335	0.946281061	11	51
-0.659162566	0.001382979	1.692758376	-1.390226335	0.946281061	11	53
-0.426807995	0.584812726	1.692758376	-1.390226335	0.946281061	11	54
0.037901147	-0.11530297	1.692758376	-1.390226335	0.946281061	11	55
0.037901147	-0.348674869	1.692758376	-1.390226335	0.946281061	11	57
0.386433004	-0.11530297	0.007616651	-1.390226335	0.946281061	11	58
-0.659162566	0.934870575	0.007616651	-1.390226335	0.946281061	11	59
-0.659162566	0.468126777	1.692758376	-1.390226335	0.946281061	11	61
-0.54298528	-0.23198892	0.007616651	-1.390226335	0.946281061	11	62
-0.426807995	0.701498676	1.692758376	-1.390226335	0.946281061	11	63
-0.078276138	0.234754878	1.692758376	-1.390226335	0.946281061	11	65
-0.194453424	0.118068929	0.850187514	-1.390226335	0.946281061	11	66
0.037901147	-0.465360818	0.007616651	-1.390226335	0.946281061	11	67
0.618787575	-0.11530297	0.850187514	-1.390226335	0.946281061	11	69
-0.659162566	-0.582046768	0.007616651	-1.390226335	0.946281061	11	70
-0.310630709	0.351440828	0.850187514	-1.390226335	0.946281061	11	71
-0.426807995	-0.11530297	0.850187514	-1.390226335	0.946281061	11	73
0.386433004	0.001382979	0.007616651	-1.390226335	0.946281061	11	74
0.154078433	-0.11530297	1.692758376	-1.390226335	0.946281061	11	75
-0.54298528	-0.932104616	-1.677525074	-1.390226335	0.946281061	11	77
0.037901147	-0.465360818	1.692758376	-1.390226335	0.946281061	11	78
-0.194453424	-0.11530297	1.692758376	-1.390226335	0.946281061	11	79
0.270255719	0.351440828	1.692758376	-1.390226335	0.946281061	11	81
0.037901147	0.001382979	1.692758376	-1.390226335	0.946281061	11	82
0.037901147	-0.23198892	1.692758376	-1.390226335	0.946281061	11	83
0.154078433	1.168242473	0.850187514	-0.173076727	-0.786961034	12	1
-0.775339851	1.401614372	1.692758376	-0.173076727	-0.786961034	12	2
0.270255719	1.634986271	0.850187514	-0.173076727	-0.786961034	12	3
-0.426807995	1.518300322	-0.834954211	-0.173076727	-0.786961034	12	5
-0.54298528	0.934870575	0.007616651	-0.173076727	-0.786961034	12	6
-0.426807995	0.934870575	-0.834954211	-0.173076727	-0.786961034	12	7
0.154078433	-0.23198892	0.850187514	-0.173076727	-0.786961034	12	9
-0.54298528	0.118068929	0.850187514	-0.173076727	-0.786961034	12	10
-0.775339851	1.401614372	-0.834954211	-0.173076727	-0.786961034	12	11
-0.54298528	0.468126777	0.007616651	-0.173076727	-0.786961034	12	13
-0.078276138	0.818184625	0.850187514	-0.173076727	-0.786961034	12	14
-0.310630709	0.818184625	0.007616651	-0.173076727	-0.786961034	12	15
-0.775339851	0.934870575	-1.677525074	-0.173076727	-0.786961034	12	17
-1.007694423	1.168242473	-0.834954211	-0.173076727	-0.786961034	12	18
-0.54298528	0.934870575	-0.834954211	-0.173076727	-0.786961034	12	19
-1.123871708	0.701498676	-0.834954211	-0.173076727	-0.786961034	12	21
-0.426807995	0.701498676	0.007616651	-0.173076727	-0.786961034	12	22
1.315851289	-0.582046768	0.850187514	-0.173076727	-0.786961034	12	23
0.967319432	-0.348674869	0.850187514	-0.173076727	-0.786961034	12	25
1.199674003	-0.23198892	1.692758376	-0.173076727	-0.786961034	12	26
1.199674003	-0.698732717	0.850187514	-0.173076727	-0.786961034	12	27
-0.775339851	0.468126777	-0.834954211	-0.173076727	-0.786961034	12	29
-0.775339851	0.934870575	-0.834954211	-0.173076727	-0.786961034	12	30
0.270255719	0.468126777	-0.834954211	-0.173076727	-0.786961034	12	31
-0.426807995	0.118068929	-0.834954211	-0.173076727	-0.786961034	12	33
0.037901147	-0.465360818	0.007616651	-0.173076727	-0.786961034	12	34
-0.891517137	0.351440828	-0.834954211	-0.173076727	-0.786961034	12	35
-1.007694423	1.051556524	-0.834954211	-0.173076727	-0.786961034	12	37
-0.310630709	0.234754878	0.007616651	-0.173076727	-0.786961034	12	38
0.386433004	0.584812726	0.007616651	-0.173076727	-0.786961034	12	39
-0.426807995	-0.11530297	-0.834954211	-0.173076727	-0.786961034	12	41
-0.659162566	1.284928423	-0.834954211	-0.173076727	-0.786961034	12	42
-1.123871708	1.284928423	-0.834954211	-0.173076727	-0.786961034	12	43
-0.775339851	1.401614372	-0.834954211	-0.173076727	-0.786961034	12	45
-0.775339851	1.051556524	-0.834954211	-0.173076727	-0.786961034	12	46
-1.007694423	1.168242473	-0.834954211	-0.173076727	-0.786961034	12	47
-0.659162566	1.051556524	-0.834954211	-0.173076727	-0.786961034	12	49
-0.891517137	1.518300322	-1.677525074	-0.173076727	-0.786961034	12	50
-0.891517137	1.518300322	-0.834954211	-0.173076727	-0.786961034	12	51
-1.123871708	1.518300322	-0.834954211	-0.173076727	-0.786961034	12	53
-0.310630709	0.701498676	0.007616651	-0.173076727	-0.786961034	12	54
-0.775339851	1.284928423	-0.834954211	-0.173076727	-0.786961034	12	55
-1.007694423	1.401614372	-0.834954211	-0.173076727	-0.786961034	12	57
-0.891517137	1.518300322	-0.834954211	-0.173076727	-0.786961034	12	58
-0.659162566	1.518300322	0.007616651	-0.173076727	-0.786961034	12	59
-0.891517137	1.401614372	-0.834954211	-0.173076727	-0.786961034	12	61
-0.426807995	1.401614372	0.007616651	-0.173076727	-0.786961034	12	62
-0.426807995	1.401614372	0.007616651	-0.173076727	-0.786961034	12	63
-0.891517137	1.284928423	-0.834954211	-0.173076727	-0.786961034	12	65
-0.775339851	1.051556524	-0.834954211	-0.173076727	-0.786961034	12	66
-0.54298528	1.518300322	0.007616651	-0.173076727	-0.786961034	12	67
-0.891517137	1.284928423	-0.834954211	-0.173076727	-0.786961034	12	69
-0.891517137	1.401614372	-0.834954211	-0.173076727	-0.786961034	12	70
-0.078276138	1.518300322	0.007616651	-0.173076727	-0.786961034	12	71
-1.007694423	1.401614372	-0.834954211	-0.173076727	-0.786961034	12	73
-1.123871708	1.401614372	-0.834954211	-0.173076727	-0.786961034	12	74
-0.775339851	1.518300322	0.007616651	-0.173076727	-0.786961034	12	75
-1.007694423	1.284928423	-1.677525074	-0.173076727	-0.786961034	12	77
-1.007694423	1.634986271	-0.834954211	-0.173076727	-0.786961034	12	78
-0.54298528	1.401614372	0.007616651	-0.173076727	-0.786961034	12	79
-0.426807995	1.284928423	-0.834954211	-0.173076727	-0.786961034	12	81
-0.659162566	0.934870575	0.007616651	-0.173076727	-0.786961034	12	82
0.270255719	0.118068929	0.007616651	-0.173076727	-0.786961034	12	83
-1.123871708	0.118068929	0.007616651	1.376022774	-1.744805349	13	1
-1.007694423	0.118068929	0.007616651	1.376022774	-1.744805349	13	2
-1.123871708	-0.23198892	0.007616651	1.376022774	-1.744805349	13	3
-0.891517137	1.051556524	0.007616651	1.376022774	-1.744805349	13	5
-0.891517137	0.934870575	0.007616651	1.376022774	-1.744805349	13	6
-0.775339851	0.351440828	0.850187514	1.376022774	-1.744805349	13	7
-0.891517137	0.351440828	0.007616651	1.376022774	-1.744805349	13	9
-0.891517137	0.351440828	-0.834954211	1.376022774	-1.744805349	13	10
-0.426807995	0.351440828	-0.834954211	1.376022774	-1.744805349	13	11
-1.123871708	0.468126777	-1.677525074	1.376022774	-1.744805349	13	13
-1.123871708	0.351440828	-0.834954211	1.376022774	-1.744805349	13	14
-0.891517137	1.051556524	-1.677525074	1.376022774	-1.744805349	13	15
-0.775339851	0.351440828	-1.677525074	1.376022774	-1.744805349	13	17
-1.123871708	0.584812726	-0.834954211	1.376022774	-1.744805349	13	18
-1.123871708	0.118068929	-0.834954211	1.376022774	-1.744805349	13	19
-1.123871708	0.118068929	-1.677525074	1.376022774	-1.744805349	13	21
-1.123871708	0.118068929	-1.677525074	1.376022774	-1.744805349	13	22
-1.123871708	-0.582046768	-1.677525074	1.376022774	-1.744805349	13	23
-1.007694423	-0.815418667	-1.677525074	1.376022774	-1.744805349	13	25
-1.007694423	-0.698732717	-1.677525074	1.376022774	-1.744805349	13	26
-1.123871708	-0.815418667	-1.677525074	1.376022774	-1.744805349	13	27
-1.007694423	-0.815418667	-1.677525074	1.376022774	-1.744805349	13	29
-1.123871708	-0.815418667	-1.677525074	1.376022774	-1.744805349	13	30
-1.123871708	-0.815418667	-1.677525074	1.376022774	-1.744805349	13	31
-0.891517137	-0.698732717	-0.834954211	1.376022774	-1.744805349	13	33
-1.123871708	-0.815418667	-1.677525074	1.376022774	-1.744805349	13	34
-0.891517137	-0.11530297	-1.677525074	1.376022774	-1.744805349	13	35
-1.123871708	-0.932104616	0.007616651	1.376022774	-1.744805349	13	37
-0.891517137	0.234754878	-1.677525074	1.376022774	-1.744805349	13	38
-1.007694423	-0.815418667	-0.834954211	1.376022774	-1.744805349	13	39
-0.775339851	-0.698732717	-0.834954211	1.376022774	-1.744805349	13	41
-1.007694423	-0.815418667	-1.677525074	1.376022774	-1.744805349	13	42
-0.891517137	-0.932104616	-0.834954211	1.376022774	-1.744805349	13	43
-0.194453424	0.351440828	-0.834954211	1.376022774	-1.744805349	13	45
-1.123871708	-0.698732717	-0.834954211	1.376022774	-1.744805349	13	46
-1.007694423	-0.932104616	-1.677525074	1.376022774	-1.744805349	13	47
-1.007694423	0.234754878	-1.677525074	1.376022774	-1.744805349	13	49
-1.123871708	0.001382979	-1.677525074	1.376022774	-1.744805349	13	50
-1.123871708	0.934870575	-1.677525074	1.376022774	-1.744805349	13	51
-1.123871708	0.118068929	-1.677525074	1.376022774	-1.744805349	13	53
-1.123871708	0.351440828	-1.677525074	1.376022774	-1.744805349	13	54
-0.891517137	0.118068929	-1.677525074	1.376022774	-1.744805349	13	55
-1.123871708	0.118068929	-1.677525074	1.376022774	-1.744805349	13	57
-1.007694423	0.001382979	-0.834954211	1.376022774	-1.744805349	13	58
-0.891517137	0.118068929	-0.834954211	1.376022774	-1.744805349	13	59
-0.891517137	-0.698732717	-0.834954211	1.376022774	-1.744805349	13	61
-1.123871708	0.351440828	-1.677525074	1.376022774	-1.744805349	13	62
-1.123871708	-0.23198892	-1.677525074	1.376022774	-1.744805349	13	63
-0.891517137	0.351440828	-0.834954211	1.376022774	-1.744805349	13	65
-1.123871708	0.118068929	-1.677525074	1.376022774	-1.744805349	13	66
-1.123871708	0.351440828	-1.677525074	1.376022774	-1.744805349	13	67
-1.123871708	0.351440828	-1.677525074	1.376022774	-1.744805349	13	69
-1.123871708	0.584812726	0.007616651	1.376022774	-1.744805349	13	70
-1.007694423	-0.582046768	-0.834954211	1.376022774	-1.744805349	13	71
-1.123871708	0.118068929	-1.677525074	1.376022774	-1.744805349	13	73
-1.123871708	0.118068929	0.007616651	1.376022774	-1.744805349	13	74
-1.123871708	0.118068929	-1.677525074	1.376022774	-1.744805349	13	75
-1.123871708	0.118068929	-0.834954211	1.376022774	-1.744805349	13	77
-1.123871708	0.118068929	-0.834954211	1.376022774	-1.744805349	13	78
-0.310630709	-0.11530297	-0.834954211	1.376022774	-1.744805349	13	79
-1.123871708	-0.465360818	-0.834954211	1.376022774	-1.744805349	13	81
-1.007694423	0.118068929	0.007616651	1.376022774	-1.744805349	13	82
-1.123871708	-0.815418667	-0.834954211	1.376022774	-1.744805349	13	83
-0.891517137	-0.348674869	0.007616651	1.486672739	1.767290474	14	1
-0.891517137	-0.815418667	-0.834954211	1.486672739	1.767290474	14	2
-0.426807995	-0.465360818	0.007616651	1.486672739	1.767290474	14	3
-1.123871708	-0.698732717	-1.677525074	1.486672739	1.767290474	14	5
-1.123871708	-0.582046768	-0.834954211	1.486672739	1.767290474	14	6
-1.123871708	-1.048790565	-0.834954211	1.486672739	1.767290474	14	7
-1.123871708	-0.932104616	-0.834954211	1.486672739	1.767290474	14	9
-1.123871708	-0.348674869	-1.677525074	1.486672739	1.767290474	14	10
-1.007694423	-1.048790565	-1.677525074	1.486672739	1.767290474	14	11
-1.007694423	-0.348674869	-0.834954211	1.486672739	1.767290474	14	13
-0.891517137	-0.698732717	-1.677525074	1.486672739	1.767290474	14	14
-1.123871708	-0.815418667	-0.834954211	1.486672739	1.767290474	14	15
-1.123871708	-1.048790565	-0.834954211	1.486672739	1.767290474	14	17
-1.123871708	-1.048790565	-1.677525074	1.486672739	1.767290474	14	18
-1.123871708	-0.815418667	-1.677525074	1.486672739	1.767290474	14	19
-1.123871708	-0.465360818	-1.677525074	1.486672739	1.767290474	14	21
-1.123871708	-0.932104616	-0.834954211	1.486672739	1.767290474	14	22
-1.123871708	-0.815418667	-0.834954211	1.486672739	1.767290474	14	23
-1.123871708	-0.582046768	-0.834954211	1.486672739	1.767290474	14	25
-1.007694423	-0.698732717	-0.834954211	1.486672739	1.767290474	14	26
-1.123871708	-0.465360818	-0.834954211	1.486672739	1.767290474	14	27
-1.123871708	-0.11530297	-1.677525074	1.486672739	1.767290474	14	29
-1.007694423	-0.698732717	-1.677525074	1.486672739	1.767290474	14	30
-1.123871708	-0.348674869	-0.834954211	1.486672739	1.767290474	14	31
-1.123871708	-0.348674869	-1.677525074	1.486672739	1.767290474	14	33
-1.123871708	0.234754878	-0.834954211	1.486672739	1.767290474	14	34
-1.007694423	-0.815418667	-0.834954211	1.486672739	1.767290474	14	35
-0.775339851	-0.582046768	0.007616651	1.486672739	1.767290474	14	37
-0.891517137	-0.465360818	-0.834954211	1.486672739	1.767290474	14	38
-1.007694423	-0.698732717	-0.834954211	1.486672739	1.767290474	14	39
-1.123871708	-0.582046768	-1.677525074	1.486672739	1.767290474	14	41
-1.007694423	-0.465360818	-0.834954211	1.486672739	1.767290474	14	42
-1.123871708	-0.465360818	-1.677525074	1.486672739	1.767290474	14	43
-1.007694423	-0.11530297	-1.677525074	1.486672739	1.767290474	14	45
-1.007694423	-0.23198892	-1.677525074	1.486672739	1.767290474	14	46
-0.891517137	-0.348674869	-1.677525074	1.486672739	1.767290474	14	47
-1.007694423	-0.11530297	-0.834954211	1.486672739	1.767290474	14	49
-1.123871708	-0.465360818	-1.677525074	1.486672739	1.767290474	14	50
-1.123871708	-0.582046768	-1.677525074	1.486672739	1.767290474	14	51
-1.123871708	-0.11530297	-1.677525074	1.486672739	1.767290474	14	53
-1.123871708	0.118068929	-1.677525074	1.486672739	1.767290474	14	54
-1.123871708	-0.23198892	-1.677525074	1.486672739	1.767290474	14	55
-0.891517137	-0.11530297	0.007616651	1.486672739	1.767290474	14	57
-1.007694423	-0.582046768	-1.677525074	1.486672739	1.767290474	14	58
-1.007694423	-0.698732717	-1.677525074	1.486672739	1.767290474	14	59
-1.123871708	-0.465360818	-1.677525074	1.486672739	1.767290474	14	61
-1.007694423	-0.582046768	-1.677525074	1.486672739	1.767290474	14	62
-1.007694423	-0.348674869	-1.677525074	1.486672739	1.767290474	14	63
-0.775339851	-0.23198892	-0.834954211	1.486672739	1.767290474	14	65
-1.123871708	-0.348674869	-1.677525074	1.486672739	1.767290474	14	66
-0.775339851	-0.465360818	-1.677525074	1.486672739	1.767290474	14	67
-0.775339851	-0.23198892	-1.677525074	1.486672739	1.767290474	14	69
-1.007694423	-0.465360818	-1.677525074	1.486672739	1.767290474	14	70
-1.123871708	0.351440828	-1.677525074	1.486672739	1.767290474	14	71
-1.123871708	0.234754878	-1.677525074	1.486672739	1.767290474	14	73
-0.659162566	-0.465360818	-0.834954211	1.486672739	1.767290474	14	74
-0.310630709	0.701498676	-1.677525074	1.486672739	1.767290474	14	75
-0.54298528	1.985044119	-1.677525074	1.486672739	1.767290474	14	77
-1.007694423	0.001382979	-0.834954211	1.486672739	1.767290474	14	78
-0.891517137	0.468126777	-1.677525074	1.486672739	1.767290474	14	79
-0.891517137	0.234754878	-1.677525074	1.486672739	1.767290474	14	81
-1.123871708	0.001382979	-1.677525074	1.486672739	1.767290474	14	82
-1.123871708	0.584812726	-1.677525074	1.486672739	1.767290474	14	83
-0.426807995	-1.748906262	-1.677525074	0.546148041	1.767290474	15	1
2.942333286	0.818184625	0.007616651	0.546148041	1.767290474	15	2
-0.775339851	-1.282162464	-1.677525074	0.546148041	1.767290474	15	3
-1.123871708	-0.582046768	-1.677525074	0.546148041	1.767290474	15	5
-1.007694423	1.284928423	0.007616651	0.546148041	1.767290474	15	6
-0.891517137	-0.815418667	-1.677525074	0.546148041	1.767290474	15	7
-0.775339851	-0.815418667	0.850187514	0.546148041	1.767290474	15	9
-1.007694423	0.934870575	-0.834954211	0.546148041	1.767290474	15	10
-0.54298528	-1.282162464	0.850187514	0.546148041	1.767290474	15	11
0.037901147	-0.348674869	-1.677525074	0.546148041	1.767290474	15	13
-1.123871708	1.284928423	-0.834954211	0.546148041	1.767290474	15	14
-1.007694423	1.985044119	0.850187514	0.546148041	1.767290474	15	15
1.083496717	0.468126777	0.850187514	0.546148041	1.767290474	15	17
-0.54298528	0.001382979	0.007616651	0.546148041	1.767290474	15	18
0.037901147	-1.515534363	-0.834954211	0.546148041	1.767290474	15	19
-0.775339851	-1.515534363	-1.677525074	0.546148041	1.767290474	15	21
0.967319432	-1.165476515	0.850187514	0.546148041	1.767290474	15	22
-0.310630709	-1.398848414	0.850187514	0.546148041	1.767290474	15	23
-1.123871708	1.401614372	-1.677525074	0.546148041	1.767290474	15	25
-0.659162566	0.934870575	0.850187514	0.546148041	1.767290474	15	26
-1.123871708	1.985044119	-1.677525074	0.546148041	1.767290474	15	27
-0.54298528	-1.748906262	-1.677525074	0.546148041	1.767290474	15	29
0.037901147	0.234754878	0.850187514	0.546148041	1.767290474	15	30
-0.310630709	-1.048790565	-1.677525074	0.546148041	1.767290474	15	31
1.54820586	-0.23198892	0.850187514	0.546148041	1.767290474	15	33
0.734964861	-1.048790565	0.850187514	0.546148041	1.767290474	15	34
1.083496717	-0.698732717	0.850187514	0.546148041	1.767290474	15	35
-0.775339851	1.051556524	0.850187514	0.546148041	1.767290474	15	37
-0.426807995	0.118068929	0.850187514	0.546148041	1.767290474	15	38
-0.54298528	0.934870575	0.850187514	0.546148041	1.767290474	15	39
0.386433004	-1.282162464	1.692758376	0.546148041	1.767290474	15	41
1.083496717	-1.632220312	-1.677525074	0.546148041	1.767290474	15	42
0.734964861	-1.282162464	-1.677525074	0.546148041	1.767290474	15	43
-0.078276138	-1.748906262	0.007616651	0.546148041	1.767290474	15	45
-0.659162566	-1.515534363	-1.677525074	0.546148041	1.767290474	15	46
-0.891517137	-0.932104616	-1.677525074	0.546148041	1.767290474	15	47
0.270255719	-1.515534363	-1.677525074	0.546148041	1.767290474	15	49
-0.078276138	0.468126777	0.850187514	0.546148041	1.767290474	15	50
0.851142146	-0.465360818	0.850187514	0.546148041	1.767290474	15	51
0.154078433	0.118068929	0.850187514	0.546148041	1.767290474	15	53
-0.426807995	0.934870575	0.850187514	0.546148041	1.767290474	15	54
-0.426807995	1.284928423	0.850187514	0.546148041	1.767290474	15	55
-0.078276138	-1.632220312	0.850187514	0.546148041	1.767290474	15	57
1.199674003	0.118068929	1.692758376	0.546148041	1.767290474	15	58
0.734964861	0.584812726	1.692758376	0.546148041	1.767290474	15	59
0.851142146	-0.23198892	0.850187514	0.546148041	1.767290474	15	61
-0.078276138	-0.932104616	0.850187514	0.546148041	1.767290474	15	62
0.270255719	0.584812726	0.850187514	0.546148041	1.767290474	15	63
0.270255719	-0.932104616	1.692758376	0.546148041	1.767290474	15	65
1.54820586	0.351440828	1.692758376	0.546148041	1.767290474	15	66
0.037901147	0.118068929	1.692758376	0.546148041	1.767290474	15	67
-1.123871708	1.985044119	0.850187514	0.546148041	1.767290474	15	69
-0.775339851	1.86835817	0.007616651	0.546148041	1.767290474	15	70
-1.007694423	0.234754878	0.850187514	0.546148041	1.767290474	15	71
0.618787575	-0.582046768	0.850187514	0.546148041	1.767290474	15	73
-0.426807995	1.051556524	0.850187514	0.546148041	1.767290474	15	74
0.734964861	-0.11530297	1.692758376	0.546148041	1.767290474	15	75
-0.775339851	1.985044119	0.007616651	0.546148041	1.767290474	15	77
-1.007694423	0.001382979	0.850187514	0.546148041	1.767290474	15	78
0.734964861	-0.582046768	1.692758376	0.546148041	1.767290474	15	79
-0.426807995	1.168242473	1.692758376	0.546148041	1.767290474	15	81
-0.078276138	0.468126777	1.692758376	0.546148041	1.767290474	15	82
1.315851289	0.934870575	1.692758376	0.546148041	1.767290474	15	83
1.432028574	0.818184625	0.850187514	-0.394376656	-0.923795936	16	1
0.734964861	1.401614372	0.850187514	-0.394376656	-0.923795936	16	2
-0.310630709	0.818184625	0.007616651	-0.394376656	-0.923795936	16	3
-0.659162566	1.634986271	-0.834954211	-0.394376656	-0.923795936	16	5
0.037901147	1.518300322	0.850187514	-0.394376656	-0.923795936	16	6
-0.310630709	0.934870575	0.850187514	-0.394376656	-0.923795936	16	7
-0.891517137	0.584812726	0.850187514	-0.394376656	-0.923795936	16	9
0.967319432	0.351440828	1.692758376	-0.394376656	-0.923795936	16	10
0.386433004	-0.465360818	0.850187514	-0.394376656	-0.923795936	16	11
-0.426807995	0.351440828	0.850187514	-0.394376656	-0.923795936	16	13
-0.659162566	0.234754878	0.850187514	-0.394376656	-0.923795936	16	14
1.199674003	-0.465360818	1.692758376	-0.394376656	-0.923795936	16	15
1.083496717	-0.465360818	1.692758376	-0.394376656	-0.923795936	16	17
0.270255719	-0.348674869	0.850187514	-0.394376656	-0.923795936	16	18
-0.891517137	0.468126777	0.850187514	-0.394376656	-0.923795936	16	19
-1.123871708	-0.348674869	0.007616651	-0.394376656	-0.923795936	16	21
-0.891517137	0.234754878	0.007616651	-0.394376656	-0.923795936	16	22
-0.891517137	-0.11530297	0.007616651	-0.394376656	-0.923795936	16	23
-0.775339851	0.001382979	0.850187514	-0.394376656	-0.923795936	16	25
-0.891517137	0.234754878	0.007616651	-0.394376656	-0.923795936	16	26
-0.891517137	0.584812726	0.007616651	-0.394376656	-0.923795936	16	27
-0.310630709	-0.23198892	0.007616651	-0.394376656	-0.923795936	16	29
-0.194453424	-0.582046768	0.007616651	-0.394376656	-0.923795936	16	30
3.058510572	-1.165476515	1.692758376	-0.394376656	-0.923795936	16	31
0.967319432	0.118068929	0.850187514	-0.394376656	-0.923795936	16	33
0.037901147	0.584812726	0.007616651	-0.394376656	-0.923795936	16	34
-0.659162566	0.118068929	0.007616651	-0.394376656	-0.923795936	16	35
-0.659162566	0.468126777	-0.834954211	-0.394376656	-0.923795936	16	37
-0.891517137	0.351440828	0.007616651	-0.394376656	-0.923795936	16	38
-0.775339851	0.934870575	0.007616651	-0.394376656	-0.923795936	16	39
-0.426807995	0.001382979	0.007616651	-0.394376656	-0.923795936	16	41
-0.426807995	0.351440828	0.007616651	-0.394376656	-0.923795936	16	42
-1.007694423	1.168242473	0.007616651	-0.394376656	-0.923795936	16	43
-1.123871708	0.818184625	0.007616651	-0.394376656	-0.923795936	16	45
-0.310630709	0.701498676	0.850187514	-0.394376656	-0.923795936	16	46
-0.078276138	0.351440828	0.850187514	-0.394376656	-0.923795936	16	47
-1.123871708	0.118068929	-0.834954211	-0.394376656	-0.923795936	16	49
-0.891517137	-0.11530297	0.007616651	-0.394376656	-0.923795936	16	50
-0.54298528	-0.465360818	0.850187514	-0.394376656	-0.923795936	16	51
-0.54298528	0.701498676	0.850187514	-0.394376656	-0.923795936	16	53
-1.007694423	0.701498676	0.007616651	-0.394376656	-0.923795936	16	54
-1.007694423	0.351440828	0.007616651	-0.394376656	-0.923795936	16	55
-1.123871708	0.818184625	0.007616651	-0.394376656	-0.923795936	16	57
-1.007694423	-0.11530297	0.007616651	-0.394376656	-0.923795936	16	58
0.734964861	-0.932104616	0.850187514	-0.394376656	-0.923795936	16	59
-1.007694423	0.351440828	0.007616651	-0.394376656	-0.923795936	16	61
-1.007694423	0.118068929	0.007616651	-0.394376656	-0.923795936	16	62
-1.123871708	0.001382979	0.007616651	-0.394376656	-0.923795936	16	63
-1.123871708	0.001382979	0.007616651	-0.394376656	-0.923795936	16	65
0.270255719	-0.582046768	0.850187514	-0.394376656	-0.923795936	16	66
-0.194453424	-0.815418667	0.850187514	-0.394376656	-0.923795936	16	67
-0.891517137	-0.11530297	0.007616651	-0.394376656	-0.923795936	16	69
-1.007694423	0.001382979	0.007616651	-0.394376656	-0.923795936	16	70
-1.007694423	-0.465360818	0.007616651	-0.394376656	-0.923795936	16	71
-1.007694423	-0.465360818	0.007616651	-0.394376656	-0.923795936	16	73
-1.123871708	-0.582046768	0.007616651	-0.394376656	-0.923795936	16	74
0.734964861	-1.165476515	0.850187514	-0.394376656	-0.923795936	16	75
0.270255719	-0.815418667	0.850187514	-0.394376656	-0.923795936	16	77
-0.426807995	-0.815418667	0.007616651	-0.394376656	-0.923795936	16	78
-1.007694423	-0.932104616	0.007616651	-0.394376656	-0.923795936	16	79
0.386433004	-0.932104616	0.007616651	-0.394376656	-0.923795936	16	81
-0.775339851	-1.165476515	0.007616651	-0.394376656	-0.923795936	16	82
-0.54298528	-0.582046768	0.007616651	-0.394376656	-0.923795936	16	83
-1.123871708	0.584812726	0.007616651	0.822772952	-0.96940757	17	1
-0.775339851	-0.582046768	-0.834954211	0.822772952	-0.96940757	17	2
-1.123871708	-1.165476515	-1.677525074	0.822772952	-0.96940757	17	3
-1.123871708	-0.11530297	-1.677525074	0.822772952	-0.96940757	17	5
-1.123871708	-0.698732717	-1.677525074	0.822772952	-0.96940757	17	6
-1.007694423	-1.048790565	0.007616651	0.822772952	-0.96940757	17	7
-1.123871708	0.001382979	-1.677525074	0.822772952	-0.96940757	17	9
-0.775339851	-0.932104616	0.007616651	0.822772952	-0.96940757	17	10
0.734964861	-1.515534363	1.692758376	0.822772952	-0.96940757	17	11
-0.310630709	-0.465360818	0.007616651	0.822772952	-0.96940757	17	13
-1.123871708	-0.582046768	-0.834954211	0.822772952	-0.96940757	17	14
-1.007694423	-0.932104616	-1.677525074	0.822772952	-0.96940757	17	15
-1.123871708	0.118068929	-1.677525074	0.822772952	-0.96940757	17	17
-1.123871708	0.234754878	-1.677525074	0.822772952	-0.96940757	17	18
-1.123871708	-0.698732717	-1.677525074	0.822772952	-0.96940757	17	19
-1.123871708	0.001382979	-1.677525074	0.822772952	-0.96940757	17	21
-0.891517137	-0.815418667	-0.834954211	0.822772952	-0.96940757	17	22
-1.123871708	-1.165476515	-0.834954211	0.822772952	-0.96940757	17	23
-1.007694423	-0.348674869	-0.834954211	0.822772952	-0.96940757	17	25
-0.891517137	-0.465360818	-0.834954211	0.822772952	-0.96940757	17	26
-1.007694423	-0.815418667	-0.834954211	0.822772952	-0.96940757	17	27
-1.007694423	-0.465360818	-1.677525074	0.822772952	-0.96940757	17	29
-0.891517137	-0.348674869	-0.834954211	0.822772952	-0.96940757	17	30
-1.123871708	-0.465360818	-1.677525074	0.822772952	-0.96940757	17	31
-1.123871708	-0.23198892	-1.677525074	0.822772952	-0.96940757	17	33
-1.007694423	-0.23198892	0.007616651	0.822772952	-0.96940757	17	34
-1.123871708	-0.11530297	-1.677525074	0.822772952	-0.96940757	17	35
-1.123871708	0.001382979	-0.834954211	0.822772952	-0.96940757	17	37
-1.123871708	0.118068929	-0.834954211	0.822772952	-0.96940757	17	38
-1.123871708	-0.698732717	-1.677525074	0.822772952	-0.96940757	17	39
-1.123871708	0.351440828	-1.677525074	0.822772952	-0.96940757	17	41
-0.891517137	-1.048790565	-0.834954211	0.822772952	-0.96940757	17	42
-1.123871708	-0.23198892	-1.677525074	0.822772952	-0.96940757	17	43
-1.123871708	0.118068929	-1.677525074	0.822772952	-0.96940757	17	45
-1.123871708	-0.582046768	-1.677525074	0.822772952	-0.96940757	17	46
-1.123871708	-0.348674869	-1.677525074	0.822772952	-0.96940757	17	47
-1.123871708	-0.11530297	-1.677525074	0.822772952	-0.96940757	17	49
-1.123871708	-0.11530297	-0.834954211	0.822772952	-0.96940757	17	50
-1.123871708	-0.348674869	-1.677525074	0.822772952	-0.96940757	17	51
-1.007694423	-0.348674869	-1.677525074	0.822772952	-0.96940757	17	53
-1.007694423	-0.465360818	-0.834954211	0.822772952	-0.96940757	17	54
-1.007694423	-0.465360818	-1.677525074	0.822772952	-0.96940757	17	55
-1.123871708	0.234754878	-0.834954211	0.822772952	-0.96940757	17	57
-1.007694423	-0.23198892	0.007616651	0.822772952	-0.96940757	17	58
-0.426807995	-0.698732717	0.007616651	0.822772952	-0.96940757	17	59
-1.007694423	-0.582046768	-1.677525074	0.822772952	-0.96940757	17	61
-1.007694423	-0.465360818	-1.677525074	0.822772952	-0.96940757	17	62
-1.007694423	-0.348674869	-0.834954211	0.822772952	-0.96940757	17	63
-1.007694423	-0.11530297	-1.677525074	0.822772952	-0.96940757	17	65
-0.426807995	-0.815418667	0.850187514	0.822772952	-0.96940757	17	66
-1.007694423	-1.282162464	-0.834954211	0.822772952	-0.96940757	17	67
-1.123871708	-0.11530297	-1.677525074	0.822772952	-0.96940757	17	69
-1.123871708	0.118068929	-1.677525074	0.822772952	-0.96940757	17	70
-1.123871708	-1.165476515	-0.834954211	0.822772952	-0.96940757	17	71
-1.123871708	-0.23198892	-1.677525074	0.822772952	-0.96940757	17	73
-1.123871708	-0.582046768	-1.677525074	0.822772952	-0.96940757	17	74
-1.123871708	-0.465360818	-1.677525074	0.822772952	-0.96940757	17	75
-1.123871708	0.001382979	-1.677525074	0.822772952	-0.96940757	17	77
-1.007694423	-0.23198892	-1.677525074	0.822772952	-0.96940757	17	78
-0.891517137	-0.932104616	-0.834954211	0.822772952	-0.96940757	17	79
-1.123871708	0.234754878	-0.834954211	0.822772952	-0.96940757	17	81
-1.123871708	0.351440828	-0.834954211	0.822772952	-0.96940757	17	82
-0.891517137	-0.11530297	-0.834954211	0.822772952	-0.96940757	17	83
0.270255719	-1.048790565	-1.677525074	0.933422917	0.581387988	18	1
3.174687857	-1.632220312	-1.677525074	0.933422917	0.581387988	18	2
3.058510572	-1.515534363	-1.677525074	0.933422917	0.581387988	18	3
3.058510572	-1.748906262	1.692758376	0.933422917	0.581387988	18	5
3.058510572	-1.748906262	1.692758376	0.933422917	0.581387988	18	6
3.058510572	-1.632220312	1.692758376	0.933422917	0.581387988	18	7
3.058510572	-1.748906262	1.692758376	0.933422917	0.581387988	18	9
3.058510572	-1.748906262	1.692758376	0.933422917	0.581387988	18	10
2.59380143	-1.748906262	1.692758376	0.933422917	0.581387988	18	11
3.058510572	-1.748906262	1.692758376	0.933422917	0.581387988	18	13
3.058510572	-1.748906262	1.692758376	0.933422917	0.581387988	18	14
2.59380143	-1.748906262	1.692758376	0.933422917	0.581387988	18	15
3.058510572	-1.748906262	1.692758376	0.933422917	0.581387988	18	17
3.058510572	-1.748906262	1.692758376	0.933422917	0.581387988	18	18
3.058510572	-1.748906262	1.692758376	0.933422917	0.581387988	18	19
3.523219714	-1.748906262	1.692758376	0.933422917	0.581387988	18	21
3.058510572	-1.748906262	1.692758376	0.933422917	0.581387988	18	22
3.058510572	-1.748906262	1.692758376	0.933422917	0.581387988	18	23
3.058510572	-1.748906262	1.692758376	0.933422917	0.581387988	18	25
3.058510572	-1.748906262	1.692758376	0.933422917	0.581387988	18	26
2.59380143	-1.748906262	1.692758376	0.933422917	0.581387988	18	27
2.59380143	-1.282162464	1.692758376	0.933422917	0.581387988	18	29
3.058510572	-1.748906262	1.692758376	0.933422917	0.581387988	18	30
3.058510572	-1.748906262	1.692758376	0.933422917	0.581387988	18	31
3.058510572	-1.748906262	1.692758376	0.933422917	0.581387988	18	33
3.058510572	-1.748906262	1.692758376	0.933422917	0.581387988	18	34
2.59380143	-1.748906262	1.692758376	0.933422917	0.581387988	18	35
3.058510572	-1.748906262	1.692758376	0.933422917	0.581387988	18	37
3.058510572	-1.748906262	1.692758376	0.933422917	0.581387988	18	38
2.59380143	-1.748906262	1.692758376	0.933422917	0.581387988	18	39
3.058510572	-1.748906262	1.692758376	0.933422917	0.581387988	18	41
3.523219714	-1.748906262	1.692758376	0.933422917	0.581387988	18	42
3.058510572	-1.748906262	1.692758376	0.933422917	0.581387988	18	43
3.058510572	-1.748906262	1.692758376	0.933422917	0.581387988	18	45
3.058510572	-1.748906262	1.692758376	0.933422917	0.581387988	18	46
3.058510572	-1.748906262	1.692758376	0.933422917	0.581387988	18	47
3.058510572	-1.748906262	1.692758376	0.933422917	0.581387988	18	49
2.59380143	-1.748906262	1.692758376	0.933422917	0.581387988	18	50
3.058510572	-1.748906262	1.692758376	0.933422917	0.581387988	18	51
3.058510572	-1.748906262	1.692758376	0.933422917	0.581387988	18	53
3.058510572	-1.748906262	1.692758376	0.933422917	0.581387988	18	54
3.523219714	-1.748906262	1.692758376	0.933422917	0.581387988	18	55
3.058510572	-1.748906262	1.692758376	0.933422917	0.581387988	18	57
3.058510572	-1.748906262	1.692758376	0.933422917	0.581387988	18	58
3.058510572	-1.748906262	1.692758376	0.933422917	0.581387988	18	59
3.058510572	-1.748906262	1.692758376	0.933422917	0.581387988	18	61
3.058510572	-1.748906262	1.692758376	0.933422917	0.581387988	18	62
2.59380143	-1.748906262	1.692758376	0.933422917	0.581387988	18	63
3.058510572	-1.748906262	1.692758376	0.933422917	0.581387988	18	65
3.058510572	-1.748906262	1.692758376	0.933422917	0.581387988	18	66
3.058510572	-1.748906262	1.692758376	0.933422917	0.581387988	18	67
3.058510572	-1.748906262	1.692758376	0.933422917	0.581387988	18	69
3.058510572	-1.748906262	1.692758376	0.933422917	0.581387988	18	70
3.058510572	-1.748906262	1.692758376	0.933422917	0.581387988	18	71
3.058510572	-1.748906262	1.692758376	0.933422917	0.581387988	18	73
3.058510572	-1.748906262	1.692758376	0.933422917	0.581387988	18	74
2.59380143	-1.748906262	1.692758376	0.933422917	0.581387988	18	75
3.523219714	-1.748906262	1.692758376	0.933422917	0.581387988	18	77
3.058510572	-1.748906262	1.692758376	0.933422917	0.581387988	18	78
3.058510572	-1.748906262	1.692758376	0.933422917	0.581387988	18	79
3.058510572	-1.748906262	1.692758376	0.933422917	0.581387988	18	81
2.59380143	-1.748906262	1.692758376	0.933422917	0.581387988	18	82
3.058510572	-1.748906262	1.692758376	0.933422917	0.581387988	18	83
0.851142146	0.234754878	0.007616651	-1.168926407	0.307718184	19	1
1.432028574	0.351440828	0.007616651	-1.168926407	0.307718184	19	2
1.315851289	0.234754878	0.007616651	-1.168926407	0.307718184	19	3
0.50261029	0.468126777	-0.834954211	-1.168926407	0.307718184	19	5
0.851142146	0.118068929	0.007616651	-1.168926407	0.307718184	19	6
1.315851289	0.351440828	0.007616651	-1.168926407	0.307718184	19	7
1.083496717	0.001382979	0.007616651	-1.168926407	0.307718184	19	9
0.967319432	-0.348674869	0.007616651	-1.168926407	0.307718184	19	10
1.083496717	-0.11530297	0.007616651	-1.168926407	0.307718184	19	11
0.734964861	-0.23198892	0.007616651	-1.168926407	0.307718184	19	13
0.967319432	0.001382979	0.007616651	-1.168926407	0.307718184	19	14
0.851142146	-0.23198892	0.007616651	-1.168926407	0.307718184	19	15
0.967319432	-0.23198892	0.007616651	-1.168926407	0.307718184	19	17
0.734964861	-0.11530297	0.007616651	-1.168926407	0.307718184	19	18
0.967319432	-0.11530297	0.007616651	-1.168926407	0.307718184	19	19
0.851142146	-0.23198892	0.007616651	-1.168926407	0.307718184	19	21
0.734964861	-0.932104616	0.007616651	-1.168926407	0.307718184	19	22
0.851142146	-0.465360818	0.007616651	-1.168926407	0.307718184	19	23
0.967319432	-0.582046768	0.850187514	-1.168926407	0.307718184	19	25
0.734964861	-0.582046768	0.007616651	-1.168926407	0.307718184	19	26
0.734964861	-0.582046768	0.007616651	-1.168926407	0.307718184	19	27
0.734964861	-0.582046768	0.850187514	-1.168926407	0.307718184	19	29
1.664383145	-0.465360818	0.850187514	-1.168926407	0.307718184	19	30
1.315851289	-0.465360818	0.850187514	-1.168926407	0.307718184	19	31
1.54820586	-0.348674869	1.692758376	-1.168926407	0.307718184	19	33
1.54820586	-0.465360818	0.850187514	-1.168926407	0.307718184	19	34
1.315851289	-0.698732717	0.850187514	-1.168926407	0.307718184	19	35
1.315851289	-0.465360818	0.850187514	-1.168926407	0.307718184	19	37
1.315851289	-1.282162464	1.692758376	-1.168926407	0.307718184	19	38
1.432028574	-1.048790565	1.692758376	-1.168926407	0.307718184	19	39
1.199674003	-1.048790565	1.692758376	-1.168926407	0.307718184	19	41
2.012915002	-1.398848414	1.692758376	-1.168926407	0.307718184	19	42
1.083496717	-1.515534363	1.692758376	-1.168926407	0.307718184	19	43
1.083496717	-1.048790565	1.692758376	-1.168926407	0.307718184	19	45
1.083496717	-1.632220312	1.692758376	-1.168926407	0.307718184	19	46
0.967319432	-1.632220312	1.692758376	-1.168926407	0.307718184	19	47
1.083496717	-1.632220312	1.692758376	-1.168926407	0.307718184	19	49
1.083496717	-1.632220312	1.692758376	-1.168926407	0.307718184	19	50
0.967319432	-1.632220312	1.692758376	-1.168926407	0.307718184	19	51
1.083496717	-1.632220312	1.692758376	-1.168926407	0.307718184	19	53
0.967319432	-1.632220312	1.692758376	-1.168926407	0.307718184	19	54
0.967319432	-1.632220312	1.692758376	-1.168926407	0.307718184	19	55
0.967319432	-1.632220312	1.692758376	-1.168926407	0.307718184	19	57
0.967319432	-1.632220312	1.692758376	-1.168926407	0.307718184	19	58
0.967319432	-1.632220312	1.692758376	-1.168926407	0.307718184	19	59
0.851142146	-1.632220312	1.692758376	-1.168926407	0.307718184	19	61
0.967319432	-1.632220312	1.692758376	-1.168926407	0.307718184	19	62
0.618787575	-1.632220312	1.692758376	-1.168926407	0.307718184	19	63
0.967319432	-1.632220312	1.692758376	-1.168926407	0.307718184	19	65
0.967319432	-1.632220312	1.692758376	-1.168926407	0.307718184	19	66
0.967319432	-1.515534363	1.692758376	-1.168926407	0.307718184	19	67
1.432028574	-1.632220312	1.692758376	-1.168926407	0.307718184	19	69
0.967319432	-1.748906262	1.692758376	-1.168926407	0.307718184	19	70
1.664383145	-1.632220312	1.692758376	-1.168926407	0.307718184	19	71
0.967319432	-1.632220312	1.692758376	-1.168926407	0.307718184	19	73
1.083496717	-1.632220312	1.692758376	-1.168926407	0.307718184	19	74
1.199674003	-1.632220312	1.692758376	-1.168926407	0.307718184	19	75
1.664383145	-1.515534363	1.692758376	-1.168926407	0.307718184	19	77
0.967319432	-1.515534363	0.850187514	-1.168926407	0.307718184	19	78
0.967319432	-1.632220312	1.692758376	-1.168926407	0.307718184	19	79
1.54820586	-1.632220312	1.692758376	-1.168926407	0.307718184	19	81
0.967319432	-1.632220312	1.692758376	-1.168926407	0.307718184	19	82
1.432028574	-1.632220312	1.692758376	-1.168926407	0.307718184	19	83
2.361446859	0.818184625	0.850187514	-1.224251389	1.904125376	20	1
2.477624144	0.701498676	0.850187514	-1.224251389	1.904125376	20	2
2.012915002	0.468126777	0.850187514	-1.224251389	1.904125376	20	3
1.896737716	0.351440828	0.850187514	-1.224251389	1.904125376	20	5
2.012915002	0.001382979	0.850187514	-1.224251389	1.904125376	20	6
1.896737716	0.351440828	0.850187514	-1.224251389	1.904125376	20	7
1.780560431	0.234754878	0.850187514	-1.224251389	1.904125376	20	9
1.315851289	0.118068929	0.850187514	-1.224251389	1.904125376	20	10
0.734964861	-0.23198892	0.007616651	-1.224251389	1.904125376	20	11
0.734964861	-0.23198892	0.007616651	-1.224251389	1.904125376	20	13
0.386433004	0.818184625	0.007616651	-1.224251389	1.904125376	20	14
0.618787575	0.584812726	0.007616651	-1.224251389	1.904125376	20	15
0.154078433	0.234754878	-0.834954211	-1.224251389	1.904125376	20	17
0.386433004	0.351440828	-0.834954211	-1.224251389	1.904125376	20	18
0.386433004	0.234754878	-0.834954211	-1.224251389	1.904125376	20	19
0.386433004	0.234754878	-0.834954211	-1.224251389	1.904125376	20	21
0.386433004	-0.23198892	-0.834954211	-1.224251389	1.904125376	20	22
0.386433004	0.468126777	-0.834954211	-1.224251389	1.904125376	20	23
0.386433004	-0.11530297	0.007616651	-1.224251389	1.904125376	20	25
1.664383145	-0.11530297	0.007616651	-1.224251389	1.904125376	20	26
0.967319432	0.001382979	0.007616651	-1.224251389	1.904125376	20	27
0.270255719	0.468126777	0.007616651	-1.224251389	1.904125376	20	29
0.967319432	0.468126777	0.007616651	-1.224251389	1.904125376	20	30
0.50261029	0.468126777	-0.834954211	-1.224251389	1.904125376	20	31
0.270255719	0.234754878	-0.834954211	-1.224251389	1.904125376	20	33
0.386433004	0.468126777	-0.834954211	-1.224251389	1.904125376	20	34
0.50261029	1.86835817	0.007616651	-1.224251389	1.904125376	20	35
0.851142146	0.234754878	0.007616651	-1.224251389	1.904125376	20	38
0.386433004	0.584812726	0.007616651	-1.224251389	1.904125376	20	39
0.50261029	0.701498676	-0.834954211	-1.224251389	1.904125376	20	41
0.386433004	0.468126777	-0.834954211	-1.224251389	1.904125376	20	42
0.967319432	0.701498676	0.850187514	-1.224251389	1.904125376	20	43
1.199674003	1.284928423	1.692758376	-1.224251389	1.904125376	20	45
0.386433004	0.468126777	0.007616651	-1.224251389	1.904125376	20	46
0.618787575	0.701498676	0.007616651	-1.224251389	1.904125376	20	47
0.386433004	1.051556524	-0.834954211	-1.224251389	1.904125376	20	49
0.851142146	-0.11530297	0.850187514	-1.224251389	1.904125376	20	50
0.386433004	0.351440828	0.007616651	-1.224251389	1.904125376	20	51
0.50261029	0.584812726	0.007616651	-1.224251389	1.904125376	20	53
0.386433004	0.584812726	0.007616651	-1.224251389	1.904125376	20	54
0.386433004	1.051556524	0.007616651	-1.224251389	1.904125376	20	55
0.618787575	0.584812726	0.850187514	-1.224251389	1.904125376	20	57
1.083496717	0.351440828	0.850187514	-1.224251389	1.904125376	20	58
0.386433004	0.701498676	0.007616651	-1.224251389	1.904125376	20	59
0.967319432	0.701498676	0.850187514	-1.224251389	1.904125376	20	61
0.386433004	0.701498676	0.007616651	-1.224251389	1.904125376	20	62
0.386433004	0.468126777	0.007616651	-1.224251389	1.904125376	20	63
0.386433004	0.818184625	0.007616651	-1.224251389	1.904125376	20	65
0.386433004	0.701498676	0.007616651	-1.224251389	1.904125376	20	66
0.618787575	0.701498676	0.007616651	-1.224251389	1.904125376	20	67
0.386433004	1.051556524	-0.834954211	-1.224251389	1.904125376	20	69
0.386433004	0.701498676	0.007616651	-1.224251389	1.904125376	20	70
1.083496717	0.934870575	0.007616651	-1.224251389	1.904125376	20	71
0.618787575	0.934870575	0.007616651	-1.224251389	1.904125376	20	73
0.386433004	1.168242473	0.007616651	-1.224251389	1.904125376	20	74
0.851142146	1.168242473	0.007616651	-1.224251389	1.904125376	20	75
0.618787575	1.051556524	0.007616651	-1.224251389	1.904125376	20	77
0.386433004	1.051556524	0.007616651	-1.224251389	1.904125376	20	78
0.967319432	1.401614372	-0.834954211	-1.224251389	1.904125376	20	79
0.386433004	1.86835817	-0.834954211	-1.224251389	1.904125376	20	81
0.618787575	1.401614372	-0.834954211	-1.224251389	1.904125376	20	82
0.967319432	1.634986271	-0.834954211	-1.224251389	1.904125376	20	83
-0.775339851	1.284928423	0.850187514	-0.339051674	-0.102786523	21	1
-1.007694423	0.934870575	0.850187514	-0.339051674	-0.102786523	21	2
-0.891517137	0.351440828	0.850187514	-0.339051674	-0.102786523	21	3
-1.007694423	0.234754878	0.007616651	-0.339051674	-0.102786523	21	5
-0.775339851	1.401614372	0.007616651	-0.339051674	-0.102786523	21	6
-1.123871708	1.051556524	0.007616651	-0.339051674	-0.102786523	21	7
-0.891517137	0.701498676	-0.834954211	-0.339051674	-0.102786523	21	9
-0.54298528	0.001382979	0.007616651	-0.339051674	-0.102786523	21	10
-0.659162566	0.001382979	-0.834954211	-0.339051674	-0.102786523	21	11
-0.891517137	-0.698732717	0.007616651	-0.339051674	-0.102786523	21	13
-0.194453424	-0.932104616	0.850187514	-0.339051674	-0.102786523	21	14
-0.310630709	-1.165476515	0.850187514	-0.339051674	-0.102786523	21	15
-1.007694423	-0.23198892	0.850187514	-0.339051674	-0.102786523	21	17
-1.007694423	0.118068929	-0.834954211	-0.339051674	-0.102786523	21	18
-1.007694423	-0.11530297	0.850187514	-0.339051674	-0.102786523	21	19
-1.123871708	-0.815418667	0.850187514	-0.339051674	-0.102786523	21	21
-0.891517137	0.001382979	0.850187514	-0.339051674	-0.102786523	21	22
-0.775339851	-0.11530297	0.850187514	-0.339051674	-0.102786523	21	23
-0.891517137	-1.048790565	0.850187514	-0.339051674	-0.102786523	21	25
-0.891517137	-1.048790565	0.850187514	-0.339051674	-0.102786523	21	26
-0.891517137	-0.582046768	0.850187514	-0.339051674	-0.102786523	21	27
-1.123871708	-0.582046768	0.850187514	-0.339051674	-0.102786523	21	29
-1.123871708	-0.815418667	0.007616651	-0.339051674	-0.102786523	21	30
-1.123871708	0.818184625	0.850187514	-0.339051674	-0.102786523	21	31
-1.123871708	0.118068929	0.850187514	-0.339051674	-0.102786523	21	33
-1.007694423	-0.348674869	0.850187514	-0.339051674	-0.102786523	21	34
-0.891517137	0.118068929	0.850187514	-0.339051674	-0.102786523	21	35
-1.007694423	0.118068929	0.850187514	-0.339051674	-0.102786523	21	37
-1.007694423	0.118068929	0.850187514	-0.339051674	-0.102786523	21	38
-1.123871708	0.351440828	0.850187514	-0.339051674	-0.102786523	21	39
-1.007694423	0.351440828	0.850187514	-0.339051674	-0.102786523	21	41
-1.007694423	-0.932104616	0.850187514	-0.339051674	-0.102786523	21	42
-1.007694423	0.234754878	0.850187514	-0.339051674	-0.102786523	21	43
-0.891517137	-0.582046768	0.850187514	-0.339051674	-0.102786523	21	45
-0.659162566	-0.582046768	0.850187514	-0.339051674	-0.102786523	21	46
-0.659162566	-0.815418667	0.850187514	-0.339051674	-0.102786523	21	47
-0.775339851	0.118068929	0.007616651	-0.339051674	-0.102786523	21	49
-0.775339851	-0.348674869	0.850187514	-0.339051674	-0.102786523	21	50
-0.54298528	-0.348674869	0.850187514	-0.339051674	-0.102786523	21	51
-0.426807995	-0.698732717	0.850187514	-0.339051674	-0.102786523	21	53
-0.891517137	0.001382979	0.850187514	-0.339051674	-0.102786523	21	54
-0.659162566	-0.465360818	1.692758376	-0.339051674	-0.102786523	21	55
-0.891517137	0.351440828	0.850187514	-0.339051674	-0.102786523	21	58
-1.007694423	0.118068929	0.850187514	-0.339051674	-0.102786523	21	59
-0.891517137	-1.048790565	0.850187514	-0.339051674	-0.102786523	21	61
-0.775339851	-0.465360818	0.850187514	-0.339051674	-0.102786523	21	62
-0.659162566	0.001382979	0.850187514	-0.339051674	-0.102786523	21	63
-1.007694423	-0.11530297	0.850187514	-0.339051674	-0.102786523	21	65
-0.891517137	-0.11530297	0.850187514	-0.339051674	-0.102786523	21	66
-0.775339851	0.351440828	0.850187514	-0.339051674	-0.102786523	21	67
-0.310630709	0.234754878	0.850187514	-0.339051674	-0.102786523	21	69
-0.659162566	-0.465360818	0.850187514	-0.339051674	-0.102786523	21	70
-0.659162566	0.234754878	0.850187514	-0.339051674	-0.102786523	21	71
-1.007694423	-0.582046768	0.007616651	-0.339051674	-0.102786523	21	73
-0.775339851	-0.11530297	0.850187514	-0.339051674	-0.102786523	21	74
-1.007694423	-0.698732717	0.850187514	-0.339051674	-0.102786523	21	75
-0.54298528	0.234754878	0.850187514	-0.339051674	-0.102786523	21	77
-0.775339851	0.234754878	0.850187514	-0.339051674	-0.102786523	21	78
-0.891517137	0.234754878	0.850187514	-0.339051674	-0.102786523	21	79
-1.007694423	-0.582046768	0.850187514	-0.339051674	-0.102786523	21	81
-0.426807995	-0.932104616	1.692758376	-0.339051674	-0.102786523	21	82
-0.891517137	0.351440828	0.850187514	-0.339051674	-0.102786523	21	83
-0.54298528	-0.582046768	-0.834954211	-0.50502662	-0.467679595	22	1
-0.891517137	-0.815418667	0.007616651	-0.50502662	-0.467679595	22	2
-1.007694423	-0.815418667	0.007616651	-0.50502662	-0.467679595	22	3
-0.775339851	-1.282162464	0.007616651	-0.50502662	-0.467679595	22	5
-1.123871708	-0.23198892	-0.834954211	-0.50502662	-0.467679595	22	6
-0.54298528	-1.165476515	-0.834954211	-0.50502662	-0.467679595	22	7
-1.007694423	-1.165476515	-0.834954211	-0.50502662	-0.467679595	22	9
0.270255719	-1.515534363	0.850187514	-0.50502662	-0.467679595	22	10
0.270255719	-1.748906262	0.850187514	-0.50502662	-0.467679595	22	11
-0.775339851	-1.282162464	-0.834954211	-0.50502662	-0.467679595	22	13
-0.775339851	-1.398848414	-1.677525074	-0.50502662	-0.467679595	22	14
-1.007694423	-0.932104616	-0.834954211	-0.50502662	-0.467679595	22	15
-1.123871708	-0.698732717	-1.677525074	-0.50502662	-0.467679595	22	17
-1.007694423	-1.165476515	-1.677525074	-0.50502662	-0.467679595	22	18
-1.123871708	-0.582046768	-1.677525074	-0.50502662	-0.467679595	22	19
-1.123871708	-1.282162464	-1.677525074	-0.50502662	-0.467679595	22	21
-1.123871708	-1.048790565	-1.677525074	-0.50502662	-0.467679595	22	22
-0.775339851	0.351440828	-1.677525074	-0.50502662	-0.467679595	22	23
-1.123871708	-0.582046768	-1.677525074	-0.50502662	-0.467679595	22	25
-1.123871708	-1.048790565	-1.677525074	-0.50502662	-0.467679595	22	26
-0.659162566	-1.048790565	-1.677525074	-0.50502662	-0.467679595	22	27
-1.123871708	-1.048790565	-1.677525074	-0.50502662	-0.467679595	22	29
-1.123871708	-0.465360818	-1.677525074	-0.50502662	-0.467679595	22	30
-1.007694423	-1.048790565	-1.677525074	-0.50502662	-0.467679595	22	31
-0.775339851	-0.932104616	0.007616651	-0.50502662	-0.467679595	22	33
-0.891517137	-1.515534363	0.007616651	-0.50502662	-0.467679595	22	34
-1.123871708	-1.165476515	-0.834954211	-0.50502662	-0.467679595	22	35
-1.007694423	-1.048790565	-1.677525074	-0.50502662	-0.467679595	22	37
-1.123871708	-1.048790565	-1.677525074	-0.50502662	-0.467679595	22	38
0.037901147	-1.048790565	0.850187514	-0.50502662	-0.467679595	22	39
0.037901147	-1.282162464	0.850187514	-0.50502662	-0.467679595	22	41
-1.123871708	0.468126777	-1.677525074	-0.50502662	-0.467679595	22	42
-1.007694423	0.234754878	-1.677525074	-0.50502662	-0.467679595	22	43
-0.891517137	-1.048790565	-0.834954211	-0.50502662	-0.467679595	22	45
-0.54298528	-1.515534363	0.007616651	-0.50502662	-0.467679595	22	46
-1.007694423	-1.282162464	0.007616651	-0.50502662	-0.467679595	22	47
-0.891517137	-1.165476515	-0.834954211	-0.50502662	-0.467679595	22	49
-0.775339851	-1.515534363	0.007616651	-0.50502662	-0.467679595	22	50
-0.891517137	-0.815418667	-1.677525074	-0.50502662	-0.467679595	22	51
-1.007694423	-1.165476515	0.007616651	-0.50502662	-0.467679595	22	53
-0.775339851	-0.932104616	-0.834954211	-0.50502662	-0.467679595	22	55
-1.007694423	-0.932104616	-1.677525074	-0.50502662	-0.467679595	22	57
-0.891517137	0.001382979	-1.677525074	-0.50502662	-0.467679595	22	58
-0.891517137	-0.698732717	-0.834954211	-0.50502662	-0.467679595	22	59
-0.891517137	-1.398848414	0.007616651	-0.50502662	-0.467679595	22	61
-0.775339851	-0.465360818	0.007616651	-0.50502662	-0.467679595	22	62
-0.659162566	-1.748906262	0.007616651	-0.50502662	-0.467679595	22	63
-0.775339851	-1.398848414	-0.834954211	-0.50502662	-0.467679595	22	65
-1.007694423	-1.515534363	-0.834954211	-0.50502662	-0.467679595	22	66
-1.123871708	-0.698732717	-1.677525074	-0.50502662	-0.467679595	22	67
-0.891517137	-1.048790565	-0.834954211	-0.50502662	-0.467679595	22	69
-1.123871708	-0.815418667	-1.677525074	-0.50502662	-0.467679595	22	70
-1.007694423	-0.348674869	0.007616651	-0.50502662	-0.467679595	22	71
-1.123871708	-0.815418667	-1.677525074	-0.50502662	-0.467679595	22	73
-1.123871708	-0.582046768	-1.677525074	-0.50502662	-0.467679595	22	74
-1.123871708	-0.23198892	-1.677525074	-0.50502662	-0.467679595	22	75
-0.54298528	-1.165476515	-1.677525074	-0.50502662	-0.467679595	22	77
-0.775339851	-1.165476515	-1.677525074	-0.50502662	-0.467679595	22	78
-0.659162566	-1.515534363	0.007616651	-0.50502662	-0.467679595	22	79
-0.426807995	-1.632220312	0.007616651	-0.50502662	-0.467679595	22	81
-0.891517137	-0.932104616	-0.834954211	-0.50502662	-0.467679595	22	82
-1.123871708	0.001382979	-1.677525074	-0.50502662	-0.467679595	22	83
-0.426807995	0.818184625	0.850187514	-0.560351602	-1.151854106	23	1
-0.891517137	0.584812726	0.850187514	-0.560351602	-1.151854106	23	2
-0.659162566	-0.582046768	0.007616651	-0.560351602	-1.151854106	23	3
-0.775339851	0.934870575	-0.834954211	-0.560351602	-1.151854106	23	5
0.851142146	0.001382979	0.850187514	-0.560351602	-1.151854106	23	6
-0.310630709	0.001382979	-0.834954211	-0.560351602	-1.151854106	23	7
-0.310630709	-0.11530297	0.850187514	-0.560351602	-1.151854106	23	9
0.386433004	-0.11530297	0.850187514	-0.560351602	-1.151854106	23	10
-0.310630709	0.351440828	0.007616651	-0.560351602	-1.151854106	23	11
-0.194453424	0.118068929	0.850187514	-0.560351602	-1.151854106	23	13
0.618787575	-0.11530297	1.692758376	-0.560351602	-1.151854106	23	14
0.154078433	-0.23198892	0.850187514	-0.560351602	-1.151854106	23	15
-0.078276138	-0.11530297	0.007616651	-0.560351602	-1.151854106	23	17
-0.775339851	0.818184625	-0.834954211	-0.560351602	-1.151854106	23	18
-0.891517137	0.818184625	0.007616651	-0.560351602	-1.151854106	23	19
-0.310630709	0.818184625	0.007616651	-0.560351602	-1.151854106	23	21
1.083496717	0.001382979	0.850187514	-0.560351602	-1.151854106	23	22
1.083496717	0.351440828	0.850187514	-0.560351602	-1.151854106	23	23
-0.194453424	-0.582046768	0.850187514	-0.560351602	-1.151854106	23	25
0.037901147	0.818184625	0.850187514	-0.560351602	-1.151854106	23	26
0.154078433	0.701498676	0.850187514	-0.560351602	-1.151854106	23	27
-0.078276138	1.634986271	0.850187514	-0.560351602	-1.151854106	23	29
-0.426807995	1.518300322	0.850187514	-0.560351602	-1.151854106	23	30
-0.078276138	1.401614372	0.850187514	-0.560351602	-1.151854106	23	31
-0.078276138	0.818184625	-0.834954211	-0.560351602	-1.151854106	23	33
-0.310630709	-0.11530297	0.007616651	-0.560351602	-1.151854106	23	34
-0.194453424	0.118068929	0.850187514	-0.560351602	-1.151854106	23	35
-0.194453424	0.584812726	0.007616651	-0.560351602	-1.151854106	23	37
-0.194453424	0.468126777	0.007616651	-0.560351602	-1.151854106	23	38
-0.54298528	0.001382979	0.007616651	-0.560351602	-1.151854106	23	39
0.851142146	1.518300322	1.692758376	-0.560351602	-1.151854106	23	41
1.315851289	-0.11530297	1.692758376	-0.560351602	-1.151854106	23	42
-0.078276138	-0.11530297	0.850187514	-0.560351602	-1.151854106	23	43
-0.078276138	0.818184625	0.850187514	-0.560351602	-1.151854106	23	45
-0.310630709	0.934870575	0.850187514	-0.560351602	-1.151854106	23	46
0.618787575	0.351440828	0.850187514	-0.560351602	-1.151854106	23	47
0.270255719	0.584812726	0.850187514	-0.560351602	-1.151854106	23	49
-0.310630709	0.934870575	0.850187514	-0.560351602	-1.151854106	23	50
-0.310630709	0.118068929	0.850187514	-0.560351602	-1.151854106	23	51
-0.310630709	0.584812726	1.692758376	-0.560351602	-1.151854106	23	53
-0.078276138	-0.348674869	0.850187514	-0.560351602	-1.151854106	23	54
0.734964861	0.118068929	0.850187514	-0.560351602	-1.151854106	23	55
0.386433004	0.001382979	1.692758376	-0.560351602	-1.151854106	23	58
0.386433004	0.468126777	0.850187514	-0.560351602	-1.151854106	23	59
0.037901147	0.234754878	0.850187514	-0.560351602	-1.151854106	23	61
0.270255719	0.118068929	0.850187514	-0.560351602	-1.151854106	23	62
1.083496717	-0.348674869	1.692758376	-0.560351602	-1.151854106	23	63
0.154078433	0.584812726	0.850187514	-0.560351602	-1.151854106	23	65
-0.078276138	-0.348674869	0.850187514	-0.560351602	-1.151854106	23	66
-0.194453424	0.584812726	0.007616651	-0.560351602	-1.151854106	23	67
-0.426807995	-0.582046768	0.850187514	-0.560351602	-1.151854106	23	69
0.386433004	0.001382979	0.850187514	-0.560351602	-1.151854106	23	70
0.270255719	-0.23198892	0.850187514	-0.560351602	-1.151854106	23	71
-1.007694423	-0.348674869	0.007616651	-0.560351602	-1.151854106	23	73
0.037901147	-0.23198892	0.007616651	-0.560351602	-1.151854106	23	74
0.851142146	0.234754878	0.007616651	-0.560351602	-1.151854106	23	75
-0.54298528	1.634986271	0.007616651	-0.560351602	-1.151854106	23	77
-0.194453424	-0.465360818	0.007616651	-0.560351602	-1.151854106	23	78
-0.310630709	-0.698732717	0.007616651	-0.560351602	-1.151854106	23	79
-0.54298528	-0.348674869	0.007616651	-0.560351602	-1.151854106	23	81
-0.659162566	-0.465360818	0.007616651	-0.560351602	-1.151854106	23	82
-0.310630709	-0.23198892	0.007616651	-0.560351602	-1.151854106	23	83
1.54820586	0.468126777	0.007616651	-0.339051674	1.584843938	24	1
1.664383145	0.468126777	0.007616651	-0.339051674	1.584843938	24	2
1.664383145	0.584812726	0.007616651	-0.339051674	1.584843938	24	3
2.012915002	0.584812726	0.850187514	-0.339051674	1.584843938	24	5
1.780560431	0.584812726	0.850187514	-0.339051674	1.584843938	24	6
0.386433004	-0.465360818	0.007616651	-0.339051674	1.584843938	24	7
0.50261029	-0.932104616	0.007616651	-0.339051674	1.584843938	24	9
1.083496717	-0.11530297	1.692758376	-0.339051674	1.584843938	24	10
1.199674003	0.118068929	0.850187514	-0.339051674	1.584843938	24	11
1.664383145	0.118068929	0.850187514	-0.339051674	1.584843938	24	13
2.361446859	-0.465360818	0.850187514	-0.339051674	1.584843938	24	14
1.780560431	-0.348674869	0.850187514	-0.339051674	1.584843938	24	15
2.012915002	-0.582046768	0.850187514	-0.339051674	1.584843938	24	17
1.54820586	0.234754878	0.007616651	-0.339051674	1.584843938	24	18
2.012915002	0.118068929	0.850187514	-0.339051674	1.584843938	24	19
0.270255719	-0.11530297	0.007616651	-0.339051674	1.584843938	24	21
0.037901147	-0.23198892	0.007616651	-0.339051674	1.584843938	24	22
0.851142146	0.351440828	0.007616651	-0.339051674	1.584843938	24	23
0.50261029	0.118068929	0.007616651	-0.339051674	1.584843938	24	25
0.386433004	0.351440828	0.007616651	-0.339051674	1.584843938	24	26
0.734964861	-0.11530297	0.850187514	-0.339051674	1.584843938	24	27
0.154078433	-0.23198892	0.007616651	-0.339051674	1.584843938	24	29
1.083496717	0.351440828	0.007616651	-0.339051674	1.584843938	24	30
1.896737716	0.468126777	0.007616651	-0.339051674	1.584843938	24	31
0.618787575	0.001382979	0.850187514	-0.339051674	1.584843938	24	33
0.386433004	-0.11530297	0.007616651	-0.339051674	1.584843938	24	34
0.618787575	0.118068929	0.007616651	-0.339051674	1.584843938	24	35
0.851142146	0.351440828	0.007616651	-0.339051674	1.584843938	24	37
0.037901147	-0.11530297	0.007616651	-0.339051674	1.584843938	24	38
0.037901147	0.118068929	0.007616651	-0.339051674	1.584843938	24	39
0.037901147	0.118068929	0.007616651	-0.339051674	1.584843938	24	41
0.037901147	-0.11530297	0.007616651	-0.339051674	1.584843938	24	42
0.037901147	0.001382979	0.007616651	-0.339051674	1.584843938	24	43
0.037901147	0.118068929	0.007616651	-0.339051674	1.584843938	24	45
0.037901147	0.118068929	0.007616651	-0.339051674	1.584843938	24	46
0.386433004	0.001382979	0.007616651	-0.339051674	1.584843938	24	47
0.037901147	0.118068929	0.007616651	-0.339051674	1.584843938	24	49
0.154078433	0.234754878	0.007616651	-0.339051674	1.584843938	24	50
0.154078433	0.234754878	0.007616651	-0.339051674	1.584843938	24	51
0.037901147	0.351440828	0.007616651	-0.339051674	1.584843938	24	53
0.154078433	0.351440828	0.007616651	-0.339051674	1.584843938	24	54
0.037901147	0.234754878	0.007616651	-0.339051674	1.584843938	24	55
0.154078433	0.234754878	0.007616651	-0.339051674	1.584843938	24	57
0.037901147	0.351440828	0.007616651	-0.339051674	1.584843938	24	58
-0.54298528	0.351440828	0.007616651	-0.339051674	1.584843938	24	59
0.037901147	0.351440828	0.007616651	-0.339051674	1.584843938	24	61
0.851142146	0.234754878	0.007616651	-0.339051674	1.584843938	24	62
0.50261029	0.001382979	0.007616651	-0.339051674	1.584843938	24	63
0.270255719	0.234754878	0.007616651	-0.339051674	1.584843938	24	65
0.037901147	0.234754878	0.007616651	-0.339051674	1.584843938	24	66
0.037901147	0.234754878	0.007616651	-0.339051674	1.584843938	24	67
0.154078433	0.118068929	0.007616651	-0.339051674	1.584843938	24	69
0.037901147	0.351440828	0.007616651	-0.339051674	1.584843938	24	71
0.270255719	0.234754878	0.007616651	-0.339051674	1.584843938	24	73
0.037901147	0.351440828	0.007616651	-0.339051674	1.584843938	24	74
0.037901147	0.468126777	0.007616651	-0.339051674	1.584843938	24	75
0.037901147	0.351440828	0.007616651	-0.339051674	1.584843938	24	77
0.037901147	0.468126777	0.007616651	-0.339051674	1.584843938	24	78
0.037901147	0.468126777	0.007616651	-0.339051674	1.584843938	24	79
0.037901147	0.468126777	0.007616651	-0.339051674	1.584843938	24	81
0.154078433	0.468126777	0.007616651	-0.339051674	1.584843938	24	82
0.154078433	0.234754878	0.007616651	-0.339051674	1.584843938	24	83
-0.194453424	0.701498676	0.850187514	-0.449701638	0.26210655	25	1
-0.54298528	0.001382979	0.007616651	-0.449701638	0.26210655	25	2
-0.426807995	0.234754878	0.007616651	-0.449701638	0.26210655	25	3
-0.426807995	-1.048790565	0.007616651	-0.449701638	0.26210655	25	5
-0.310630709	-0.932104616	0.007616651	-0.449701638	0.26210655	25	6
-0.891517137	-1.282162464	-0.834954211	-0.449701638	0.26210655	25	7
-0.659162566	-0.348674869	0.007616651	-0.449701638	0.26210655	25	9
0.50261029	-1.282162464	0.850187514	-0.449701638	0.26210655	25	10
-0.775339851	-1.282162464	0.007616651	-0.449701638	0.26210655	25	11
-0.775339851	-0.23198892	-0.834954211	-0.449701638	0.26210655	25	13
-0.54298528	-1.282162464	-0.834954211	-0.449701638	0.26210655	25	14
-0.078276138	-1.048790565	0.007616651	-0.449701638	0.26210655	25	15
-0.659162566	-1.282162464	-0.834954211	-0.449701638	0.26210655	25	17
-0.659162566	-0.932104616	-1.677525074	-0.449701638	0.26210655	25	18
-0.310630709	-0.932104616	-0.834954211	-0.449701638	0.26210655	25	19
-0.54298528	-1.165476515	0.007616651	-0.449701638	0.26210655	25	21
0.037901147	-0.815418667	-0.834954211	-0.449701638	0.26210655	25	22
-0.310630709	-0.932104616	-0.834954211	-0.449701638	0.26210655	25	23
-0.078276138	-0.815418667	0.007616651	-0.449701638	0.26210655	25	25
-0.194453424	-0.698732717	0.007616651	-0.449701638	0.26210655	25	26
-0.775339851	-0.815418667	-0.834954211	-0.449701638	0.26210655	25	27
-0.54298528	-0.815418667	-0.834954211	-0.449701638	0.26210655	25	29
-0.310630709	-1.165476515	0.007616651	-0.449701638	0.26210655	25	30
-1.123871708	-1.282162464	-0.834954211	-0.449701638	0.26210655	25	31
-0.194453424	-0.932104616	0.007616651	-0.449701638	0.26210655	25	33
-0.310630709	-1.165476515	-0.834954211	-0.449701638	0.26210655	25	34
-0.891517137	-1.048790565	-0.834954211	-0.449701638	0.26210655	25	35
-1.123871708	-0.465360818	-0.834954211	-0.449701638	0.26210655	25	37
-0.426807995	-1.398848414	0.007616651	-0.449701638	0.26210655	25	38
-0.891517137	-1.282162464	-1.677525074	-0.449701638	0.26210655	25	39
-0.54298528	-0.932104616	-0.834954211	-0.449701638	0.26210655	25	42
-0.775339851	-0.582046768	-0.834954211	-0.449701638	0.26210655	25	43
-0.891517137	-0.815418667	-0.834954211	-0.449701638	0.26210655	25	45
-0.659162566	-0.698732717	-0.834954211	-0.449701638	0.26210655	25	46
-0.775339851	-1.048790565	0.007616651	-0.449701638	0.26210655	25	47
-0.659162566	-0.465360818	-0.834954211	-0.449701638	0.26210655	25	49
-0.775339851	-1.048790565	0.007616651	-0.449701638	0.26210655	25	50
-1.007694423	-0.465360818	-0.834954211	-0.449701638	0.26210655	25	51
-0.659162566	-0.582046768	-0.834954211	-0.449701638	0.26210655	25	53
-0.659162566	-0.698732717	-0.834954211	-0.449701638	0.26210655	25	54
-0.775339851	-0.698732717	0.007616651	-0.449701638	0.26210655	25	55
-0.659162566	-0.815418667	-0.834954211	-0.449701638	0.26210655	25	57
-0.54298528	-0.815418667	0.007616651	-0.449701638	0.26210655	25	58
-0.310630709	-1.048790565	0.007616651	-0.449701638	0.26210655	25	59
-0.659162566	-0.932104616	0.007616651	-0.449701638	0.26210655	25	61
-0.310630709	-0.815418667	0.007616651	-0.449701638	0.26210655	25	62
-0.659162566	-1.165476515	-0.834954211	-0.449701638	0.26210655	25	63
-0.54298528	-0.698732717	0.007616651	-0.449701638	0.26210655	25	65
-0.659162566	-0.815418667	-0.834954211	-0.449701638	0.26210655	25	66
-0.659162566	-1.282162464	0.007616651	-0.449701638	0.26210655	25	67
-0.775339851	-0.932104616	0.007616651	-0.449701638	0.26210655	25	69
-0.659162566	-0.815418667	-0.834954211	-0.449701638	0.26210655	25	70
-0.775339851	-1.048790565	-0.834954211	-0.449701638	0.26210655	25	71
-0.775339851	-1.048790565	0.007616651	-0.449701638	0.26210655	25	73
-0.310630709	-1.048790565	0.007616651	-0.449701638	0.26210655	25	74
-0.775339851	-0.465360818	-0.834954211	-0.449701638	0.26210655	25	75
-0.426807995	-1.048790565	-0.834954211	-0.449701638	0.26210655	25	77
-0.310630709	-0.932104616	-0.834954211	-0.449701638	0.26210655	25	78
-0.310630709	-0.815418667	0.007616651	-0.449701638	0.26210655	25	79
-0.310630709	-1.048790565	-0.834954211	-0.449701638	0.26210655	25	81
-0.659162566	-1.048790565	-0.834954211	-0.449701638	0.26210655	25	82
-0.775339851	-1.048790565	-0.834954211	-0.449701638	0.26210655	25	83
0.037901147	0.234754878	0.007616651	0.158873166	0.991892695	26	1
0.037901147	0.234754878	0.007616651	0.158873166	0.991892695	26	2
-0.194453424	0.001382979	0.007616651	0.158873166	0.991892695	26	3
-0.194453424	-0.815418667	0.007616651	0.158873166	0.991892695	26	5
-0.426807995	-0.11530297	0.007616651	0.158873166	0.991892695	26	6
-0.426807995	-1.282162464	0.007616651	0.158873166	0.991892695	26	7
-0.54298528	-1.398848414	-0.834954211	0.158873166	0.991892695	26	9
-0.54298528	-1.165476515	0.007616651	0.158873166	0.991892695	26	10
-0.659162566	-1.282162464	0.007616651	0.158873166	0.991892695	26	11
-0.54298528	-1.048790565	0.007616651	0.158873166	0.991892695	26	13
-0.078276138	-1.165476515	0.007616651	0.158873166	0.991892695	26	14
-0.310630709	-1.165476515	0.007616651	0.158873166	0.991892695	26	15
-0.078276138	-1.282162464	0.007616651	0.158873166	0.991892695	26	17
0.154078433	-0.932104616	0.007616651	0.158873166	0.991892695	26	18
-0.078276138	-0.932104616	0.007616651	0.158873166	0.991892695	26	19
-0.194453424	-1.048790565	0.007616651	0.158873166	0.991892695	26	21
-0.194453424	-1.048790565	0.007616651	0.158873166	0.991892695	26	22
0.154078433	-1.165476515	0.850187514	0.158873166	0.991892695	26	23
0.154078433	-1.398848414	0.007616651	0.158873166	0.991892695	26	25
-0.194453424	-0.932104616	0.007616651	0.158873166	0.991892695	26	26
0.037901147	-1.048790565	0.850187514	0.158873166	0.991892695	26	27
-0.078276138	-1.165476515	0.007616651	0.158873166	0.991892695	26	29
0.154078433	-1.282162464	0.850187514	0.158873166	0.991892695	26	30
-0.194453424	-1.282162464	0.007616651	0.158873166	0.991892695	26	31
-0.194453424	-1.165476515	0.007616651	0.158873166	0.991892695	26	33
-0.078276138	-0.932104616	0.007616651	0.158873166	0.991892695	26	34
-0.078276138	-1.515534363	0.007616651	0.158873166	0.991892695	26	35
-0.310630709	-1.515534363	0.850187514	0.158873166	0.991892695	26	37
-0.078276138	-1.282162464	0.007616651	0.158873166	0.991892695	26	38
0.037901147	-1.048790565	0.007616651	0.158873166	0.991892695	26	39
-0.310630709	-1.398848414	0.007616651	0.158873166	0.991892695	26	41
-0.078276138	-1.282162464	0.007616651	0.158873166	0.991892695	26	42
-0.194453424	-1.165476515	0.007616651	0.158873166	0.991892695	26	43
-0.194453424	-1.282162464	0.007616651	0.158873166	0.991892695	26	45
-0.310630709	-1.282162464	0.007616651	0.158873166	0.991892695	26	46
-0.310630709	-1.515534363	0.007616651	0.158873166	0.991892695	26	47
-0.310630709	-1.165476515	0.007616651	0.158873166	0.991892695	26	49
-0.426807995	-1.282162464	0.007616651	0.158873166	0.991892695	26	50
-0.426807995	-1.398848414	0.007616651	0.158873166	0.991892695	26	51
-0.54298528	-1.282162464	0.007616651	0.158873166	0.991892695	26	53
-0.54298528	-1.515534363	0.007616651	0.158873166	0.991892695	26	54
-0.426807995	-1.398848414	0.007616651	0.158873166	0.991892695	26	57
-0.54298528	-1.398848414	0.007616651	0.158873166	0.991892695	26	58
-0.54298528	-1.165476515	0.007616651	0.158873166	0.991892695	26	59
-0.194453424	-1.398848414	0.007616651	0.158873166	0.991892695	26	61
-0.426807995	-1.398848414	0.007616651	0.158873166	0.991892695	26	62
-0.426807995	-1.282162464	0.007616651	0.158873166	0.991892695	26	63
-0.426807995	-1.398848414	0.007616651	0.158873166	0.991892695	26	65
-0.659162566	-1.398848414	0.007616651	0.158873166	0.991892695	26	66
-0.426807995	-1.282162464	0.007616651	0.158873166	0.991892695	26	67
-0.310630709	-1.515534363	0.007616651	0.158873166	0.991892695	26	69
-0.426807995	-1.515534363	0.007616651	0.158873166	0.991892695	26	70
-0.659162566	-1.398848414	0.007616651	0.158873166	0.991892695	26	71
-0.426807995	-1.282162464	0.007616651	0.158873166	0.991892695	26	73
-0.426807995	-1.398848414	0.007616651	0.158873166	0.991892695	26	74
-0.54298528	-1.282162464	0.007616651	0.158873166	0.991892695	26	75
-0.659162566	-1.398848414	0.007616651	0.158873166	0.991892695	26	77
-0.426807995	-1.282162464	0.007616651	0.158873166	0.991892695	26	78
-0.54298528	-1.398848414	0.007616651	0.158873166	0.991892695	26	79
-0.194453424	-1.398848414	0.007616651	0.158873166	0.991892695	26	81
-0.426807995	-1.398848414	0.007616651	0.158873166	0.991892695	26	82
-0.54298528	-1.165476515	0.007616651	0.158873166	0.991892695	26	83
1.199674003	0.934870575	0.850187514	-0.781651531	-0.148398157	27	1
1.315851289	0.701498676	0.850187514	-0.781651531	-0.148398157	27	2
-0.310630709	1.168242473	0.850187514	-0.781651531	-0.148398157	27	3
0.851142146	-0.11530297	0.007616651	-0.781651531	-0.148398157	27	5
0.50261029	0.234754878	0.850187514	-0.781651531	-0.148398157	27	7
0.386433004	0.351440828	0.850187514	-0.781651531	-0.148398157	27	9
-0.310630709	0.468126777	0.007616651	-0.781651531	-0.148398157	27	10
0.851142146	-0.348674869	0.850187514	-0.781651531	-0.148398157	27	11
0.386433004	0.001382979	1.692758376	-0.781651531	-0.148398157	27	13
-0.078276138	0.001382979	-0.834954211	-0.781651531	-0.148398157	27	14
0.270255719	0.001382979	-0.834954211	-0.781651531	-0.148398157	27	15
0.851142146	0.001382979	0.007616651	-0.781651531	-0.148398157	27	17
0.386433004	0.351440828	0.007616651	-0.781651531	-0.148398157	27	18
0.50261029	-0.348674869	0.850187514	-0.781651531	-0.148398157	27	19
0.734964861	-0.815418667	0.007616651	-0.781651531	-0.148398157	27	21
-0.426807995	0.468126777	-0.834954211	-0.781651531	-0.148398157	27	22
0.154078433	-0.23198892	0.007616651	-0.781651531	-0.148398157	27	23
-0.078276138	-0.465360818	0.007616651	-0.781651531	-0.148398157	27	25
-0.426807995	-0.465360818	-0.834954211	-0.781651531	-0.148398157	27	26
-0.426807995	-0.932104616	-0.834954211	-0.781651531	-0.148398157	27	27
-0.659162566	-0.582046768	0.007616651	-0.781651531	-0.148398157	27	29
-0.891517137	0.351440828	0.007616651	-0.781651531	-0.148398157	27	30
0.386433004	-0.465360818	0.007616651	-0.781651531	-0.148398157	27	31
-0.426807995	-0.23198892	-0.834954211	-0.781651531	-0.148398157	27	33
-0.310630709	-0.23198892	0.007616651	-0.781651531	-0.148398157	27	34
0.154078433	-0.348674869	-0.834954211	-0.781651531	-0.148398157	27	35
-0.426807995	0.118068929	-0.834954211	-0.781651531	-0.148398157	27	37
-0.54298528	0.001382979	0.007616651	-0.781651531	-0.148398157	27	38
-0.54298528	0.118068929	-0.834954211	-0.781651531	-0.148398157	27	39
-0.659162566	-0.582046768	-0.834954211	-0.781651531	-0.148398157	27	41
-0.775339851	-0.348674869	-0.834954211	-0.781651531	-0.148398157	27	42
0.037901147	-0.932104616	-0.834954211	-0.781651531	-0.148398157	27	43
-0.078276138	-0.698732717	0.007616651	-0.781651531	-0.148398157	27	45
0.037901147	-0.582046768	0.850187514	-0.781651531	-0.148398157	27	46
0.386433004	-0.582046768	0.850187514	-0.781651531	-0.148398157	27	47
0.50261029	-0.348674869	0.850187514	-0.781651531	-0.148398157	27	49
0.154078433	-0.815418667	0.007616651	-0.781651531	-0.148398157	27	50
0.270255719	-0.465360818	0.007616651	-0.781651531	-0.148398157	27	51
-0.426807995	-0.23198892	0.007616651	-0.781651531	-0.148398157	27	53
-0.775339851	-0.348674869	0.007616651	-0.781651531	-0.148398157	27	54
-0.194453424	-0.11530297	0.850187514	-0.781651531	-0.148398157	27	55
0.037901147	0.001382979	0.850187514	-0.781651531	-0.148398157	27	57
0.037901147	-0.932104616	0.850187514	-0.781651531	-0.148398157	27	58
0.270255719	-0.582046768	1.692758376	-0.781651531	-0.148398157	27	59
0.154078433	-0.698732717	0.007616651	-0.781651531	-0.148398157	27	61
0.154078433	-0.698732717	0.007616651	-0.781651531	-0.148398157	27	62
-0.194453424	-0.465360818	0.007616651	-0.781651531	-0.148398157	27	63
-0.426807995	-0.348674869	0.850187514	-0.781651531	-0.148398157	27	65
-0.194453424	-0.465360818	0.007616651	-0.781651531	-0.148398157	27	66
0.154078433	-0.932104616	0.007616651	-0.781651531	-0.148398157	27	67
-0.078276138	-0.582046768	0.850187514	-0.781651531	-0.148398157	27	69
-0.426807995	-0.465360818	-0.834954211	-0.781651531	-0.148398157	27	70
-0.078276138	-0.348674869	0.850187514	-0.781651531	-0.148398157	27	71
0.154078433	-0.815418667	0.007616651	-0.781651531	-0.148398157	27	73
0.037901147	-0.698732717	0.007616651	-0.781651531	-0.148398157	27	74
-0.078276138	-0.582046768	0.007616651	-0.781651531	-0.148398157	27	75
-0.078276138	-0.932104616	-0.834954211	-0.781651531	-0.148398157	27	77
-0.775339851	-0.582046768	-0.834954211	-0.781651531	-0.148398157	27	78
-0.310630709	-0.932104616	0.007616651	-0.781651531	-0.148398157	27	79
0.50261029	-0.698732717	0.007616651	-0.781651531	-0.148398157	27	81
-0.078276138	-0.698732717	0.007616651	-0.781651531	-0.148398157	27	82
0.270255719	-0.348674869	0.007616651	-0.781651531	-0.148398157	27	83
-1.007694423	-0.11530297	0.007616651	0.712122988	0.991892695	28	1
-0.891517137	0.584812726	0.850187514	0.712122988	0.991892695	28	2
-0.891517137	0.468126777	0.850187514	0.712122988	0.991892695	28	3
-0.775339851	-0.23198892	-0.834954211	0.712122988	0.991892695	28	5
-0.310630709	-0.582046768	0.007616651	0.712122988	0.991892695	28	6
-0.194453424	-0.932104616	0.007616651	0.712122988	0.991892695	28	7
-0.426807995	-0.11530297	0.007616651	0.712122988	0.991892695	28	9
-0.659162566	-0.932104616	0.007616651	0.712122988	0.991892695	28	10
-0.659162566	0.818184625	-0.834954211	0.712122988	0.991892695	28	11
-0.310630709	0.351440828	0.007616651	0.712122988	0.991892695	28	13
-1.007694423	0.934870575	0.007616651	0.712122988	0.991892695	28	14
-0.54298528	-0.465360818	0.007616651	0.712122988	0.991892695	28	15
-0.659162566	0.701498676	0.007616651	0.712122988	0.991892695	28	17
-0.659162566	0.584812726	0.007616651	0.712122988	0.991892695	28	18
-0.891517137	0.001382979	-0.834954211	0.712122988	0.991892695	28	19
-0.891517137	-0.11530297	-0.834954211	0.712122988	0.991892695	28	21
-0.891517137	0.351440828	-0.834954211	0.712122988	0.991892695	28	22
-1.123871708	0.001382979	-0.834954211	0.712122988	0.991892695	28	23
-0.891517137	0.234754878	0.007616651	0.712122988	0.991892695	28	25
0.037901147	-0.582046768	0.007616651	0.712122988	0.991892695	28	26
-0.426807995	-0.582046768	0.007616651	0.712122988	0.991892695	28	27
0.270255719	-1.048790565	0.850187514	0.712122988	0.991892695	28	29
0.154078433	-1.165476515	0.007616651	0.712122988	0.991892695	28	30
-0.078276138	-0.465360818	0.850187514	0.712122988	0.991892695	28	31
-1.007694423	-0.698732717	-0.834954211	0.712122988	0.991892695	28	34
-1.123871708	-0.11530297	-0.834954211	0.712122988	0.991892695	28	35
-1.007694423	0.118068929	0.007616651	0.712122988	0.991892695	28	37
-0.426807995	-0.465360818	0.007616651	0.712122988	0.991892695	28	38
-0.54298528	-0.11530297	0.007616651	0.712122988	0.991892695	28	39
-0.426807995	-0.348674869	0.850187514	0.712122988	0.991892695	28	41
-1.123871708	-0.11530297	0.007616651	0.712122988	0.991892695	28	42
-1.123871708	-0.465360818	0.007616651	0.712122988	0.991892695	28	43
-0.891517137	-0.465360818	0.007616651	0.712122988	0.991892695	28	45
-0.54298528	-0.815418667	0.007616651	0.712122988	0.991892695	28	46
0.618787575	-1.282162464	0.850187514	0.712122988	0.991892695	28	47
-0.310630709	-0.11530297	0.007616651	0.712122988	0.991892695	28	49
-1.007694423	-0.23198892	0.007616651	0.712122988	0.991892695	28	50
-0.775339851	-0.348674869	0.007616651	0.712122988	0.991892695	28	51
-0.891517137	0.934870575	0.007616651	0.712122988	0.991892695	28	53
-0.891517137	0.001382979	0.007616651	0.712122988	0.991892695	28	54
-0.426807995	-0.465360818	0.007616651	0.712122988	0.991892695	28	55
-1.007694423	0.118068929	0.007616651	0.712122988	0.991892695	28	57
-1.007694423	0.118068929	0.007616651	0.712122988	0.991892695	28	58
-1.123871708	0.351440828	-0.834954211	0.712122988	0.991892695	28	59
-0.891517137	-0.348674869	0.007616651	0.712122988	0.991892695	28	61
-1.007694423	0.468126777	-0.834954211	0.712122988	0.991892695	28	62
-1.123871708	0.118068929	-0.834954211	0.712122988	0.991892695	28	63
-0.775339851	0.001382979	-0.834954211	0.712122988	0.991892695	28	65
-0.54298528	-0.348674869	-0.834954211	0.712122988	0.991892695	28	66
0.851142146	-0.582046768	0.850187514	0.712122988	0.991892695	28	67
-0.54298528	-0.348674869	0.007616651	0.712122988	0.991892695	28	69
-0.891517137	-0.465360818	-0.834954211	0.712122988	0.991892695	28	70
-1.007694423	0.351440828	-0.834954211	0.712122988	0.991892695	28	71
-1.123871708	0.584812726	0.007616651	0.712122988	0.991892695	28	73
-1.123871708	0.118068929	0.007616651	0.712122988	0.991892695	28	74
-0.891517137	-0.348674869	-0.834954211	0.712122988	0.991892695	28	75
-1.007694423	0.584812726	-0.834954211	0.712122988	0.991892695	28	77
-1.123871708	0.001382979	-0.834954211	0.712122988	0.991892695	28	78
-1.123871708	-0.348674869	-0.834954211	0.712122988	0.991892695	28	79
-0.891517137	0.234754878	0.007616651	0.712122988	0.991892695	28	81
-0.891517137	-0.11530297	0.007616651	0.712122988	0.991892695	28	82
0.037901147	-0.582046768	0.007616651	0.712122988	0.991892695	28	83
2.012915002	0.351440828	0.007616651	-1.611526264	1.356785767	29	1
1.432028574	0.584812726	0.007616651	-1.611526264	1.356785767	29	2
-0.078276138	0.234754878	0.850187514	-1.611526264	1.356785767	29	3
0.270255719	0.701498676	0.007616651	-1.611526264	1.356785767	29	5
-0.078276138	1.401614372	-0.834954211	-1.611526264	1.356785767	29	6
0.154078433	0.584812726	0.007616651	-1.611526264	1.356785767	29	7
1.083496717	0.234754878	0.007616651	-1.611526264	1.356785767	29	9
0.270255719	0.818184625	0.007616651	-1.611526264	1.356785767	29	10
1.54820586	0.584812726	0.007616651	-1.611526264	1.356785767	29	11
0.50261029	0.584812726	0.007616651	-1.611526264	1.356785767	29	13
1.780560431	0.351440828	1.692758376	-1.611526264	1.356785767	29	14
1.083496717	0.584812726	0.007616651	-1.611526264	1.356785767	29	15
0.386433004	-0.465360818	0.007616651	-1.611526264	1.356785767	29	17
0.154078433	0.351440828	0.007616651	-1.611526264	1.356785767	29	18
0.50261029	-0.23198892	0.007616651	-1.611526264	1.356785767	29	19
1.315851289	-0.23198892	0.007616651	-1.611526264	1.356785767	29	21
0.037901147	0.118068929	0.007616651	-1.611526264	1.356785767	29	22
0.270255719	0.468126777	0.007616651	-1.611526264	1.356785767	29	23
0.618787575	-0.465360818	0.007616651	-1.611526264	1.356785767	29	25
-0.310630709	0.468126777	0.007616651	-1.611526264	1.356785767	29	26
-0.310630709	0.234754878	0.007616651	-1.611526264	1.356785767	29	27
-0.310630709	0.351440828	-0.834954211	-1.611526264	1.356785767	29	29
0.734964861	0.118068929	0.007616651	-1.611526264	1.356785767	29	30
-0.54298528	0.584812726	0.007616651	-1.611526264	1.356785767	29	31
0.270255719	0.118068929	0.007616651	-1.611526264	1.356785767	29	33
0.386433004	0.001382979	0.007616651	-1.611526264	1.356785767	29	34
0.386433004	0.118068929	0.007616651	-1.611526264	1.356785767	29	35
0.037901147	-0.348674869	0.007616651	-1.611526264	1.356785767	29	37
0.154078433	-0.348674869	0.007616651	-1.611526264	1.356785767	29	38
0.154078433	-0.582046768	0.007616651	-1.611526264	1.356785767	29	39
-0.194453424	-0.348674869	0.007616651	-1.611526264	1.356785767	29	41
0.154078433	-0.348674869	0.007616651	-1.611526264	1.356785767	29	42
0.037901147	-0.23198892	0.007616651	-1.611526264	1.356785767	29	43
-0.310630709	-1.048790565	0.007616651	-1.611526264	1.356785767	29	45
-0.194453424	-0.815418667	0.007616651	-1.611526264	1.356785767	29	46
0.037901147	-0.698732717	0.007616651	-1.611526264	1.356785767	29	47
0.154078433	-0.11530297	0.007616651	-1.611526264	1.356785767	29	49
-0.310630709	-0.582046768	0.007616651	-1.611526264	1.356785767	29	50
0.154078433	0.001382979	0.007616651	-1.611526264	1.356785767	29	51
0.851142146	0.001382979	0.007616651	-1.611526264	1.356785767	29	53
-0.310630709	-0.23198892	-0.834954211	-1.611526264	1.356785767	29	54
1.083496717	-0.465360818	0.850187514	-1.611526264	1.356785767	29	55
0.270255719	-0.582046768	0.007616651	-1.611526264	1.356785767	29	57
0.154078433	-0.11530297	0.007616651	-1.611526264	1.356785767	29	58
0.851142146	-1.282162464	0.007616651	-1.611526264	1.356785767	29	59
-0.078276138	0.001382979	-0.834954211	-1.611526264	1.356785767	29	61
-0.426807995	-0.11530297	0.007616651	-1.611526264	1.356785767	29	62
-0.078276138	0.001382979	0.007616651	-1.611526264	1.356785767	29	63
0.618787575	-0.698732717	-0.834954211	-1.611526264	1.356785767	29	65
0.386433004	-0.582046768	0.007616651	-1.611526264	1.356785767	29	66
0.154078433	-0.582046768	0.007616651	-1.611526264	1.356785767	29	69
-0.194453424	-0.23198892	-0.834954211	-1.611526264	1.356785767	29	70
-0.078276138	0.234754878	-0.834954211	-1.611526264	1.356785767	29	71
0.037901147	0.001382979	0.007616651	-1.611526264	1.356785767	29	73
0.386433004	0.001382979	0.007616651	-1.611526264	1.356785767	29	74
0.618787575	-0.348674869	0.007616651	-1.611526264	1.356785767	29	75
0.037901147	-0.11530297	0.007616651	-1.611526264	1.356785767	29	77
0.037901147	0.001382979	0.007616651	-1.611526264	1.356785767	29	78
2.129092287	-0.348674869	1.692758376	-1.611526264	1.356785767	29	79
0.270255719	0.001382979	0.007616651	-1.611526264	1.356785767	29	81
2.012915002	-0.348674869	1.692758376	-1.611526264	1.356785767	29	82
2.012915002	-0.582046768	0.007616651	-1.611526264	1.356785767	29	83
0.037901147	-0.582046768	0.007616651	-0.283726692	1.767290474	30	1
-0.078276138	-0.23198892	0.007616651	-0.283726692	1.767290474	30	2
0.270255719	-1.048790565	0.007616651	-0.283726692	1.767290474	30	3
-0.426807995	-0.815418667	0.007616651	-0.283726692	1.767290474	30	5
0.270255719	1.518300322	1.692758376	-0.283726692	1.767290474	30	6
-0.659162566	0.001382979	0.850187514	-0.283726692	1.767290474	30	7
1.199674003	0.118068929	0.007616651	-0.283726692	1.767290474	30	9
-0.426807995	-1.165476515	-1.677525074	-0.283726692	1.767290474	30	10
0.50261029	-0.23198892	0.007616651	-0.283726692	1.767290474	30	11
0.037901147	-1.282162464	-0.834954211	-0.283726692	1.767290474	30	14
1.432028574	-1.398848414	0.007616651	-0.283726692	1.767290474	30	15
3.058510572	-1.398848414	1.692758376	-0.283726692	1.767290474	30	17
3.058510572	-1.282162464	1.692758376	-0.283726692	1.767290474	30	18
2.129092287	-1.282162464	1.692758376	-0.283726692	1.767290474	30	19
1.315851289	-0.815418667	0.850187514	-0.283726692	1.767290474	30	21
1.896737716	-1.282162464	1.692758376	-0.283726692	1.767290474	30	22
1.199674003	-1.748906262	1.692758376	-0.283726692	1.767290474	30	23
1.664383145	-1.748906262	1.692758376	-0.283726692	1.767290474	30	25
2.129092287	-1.282162464	1.692758376	-0.283726692	1.767290474	30	26
2.826156001	-1.748906262	1.692758376	-0.283726692	1.767290474	30	27
2.361446859	-1.748906262	1.692758376	-0.283726692	1.767290474	30	29
1.664383145	-1.748906262	0.850187514	-0.283726692	1.767290474	30	30
1.780560431	-1.748906262	1.692758376	-0.283726692	1.767290474	30	31
2.477624144	-1.048790565	1.692758376	-0.283726692	1.767290474	30	33
2.59380143	-1.748906262	1.692758376	-0.283726692	1.767290474	30	34
2.59380143	-1.748906262	1.692758376	-0.283726692	1.767290474	30	35
2.129092287	-1.748906262	1.692758376	-0.283726692	1.767290474	30	37
2.59380143	-1.748906262	1.692758376	-0.283726692	1.767290474	30	38
2.361446859	-1.515534363	1.692758376	-0.283726692	1.767290474	30	39
1.54820586	-1.515534363	1.692758376	-0.283726692	1.767290474	30	41
2.361446859	-1.282162464	1.692758376	-0.283726692	1.767290474	30	42
2.59380143	-1.748906262	1.692758376	-0.283726692	1.767290474	30	43
2.012915002	-1.748906262	1.692758376	-0.283726692	1.767290474	30	45
2.361446859	-1.748906262	1.692758376	-0.283726692	1.767290474	30	46
1.896737716	-1.165476515	1.692758376	-0.283726692	1.767290474	30	47
2.129092287	-1.748906262	1.692758376	-0.283726692	1.767290474	30	49
2.59380143	-1.748906262	1.692758376	-0.283726692	1.767290474	30	50
2.129092287	-1.748906262	1.692758376	-0.283726692	1.767290474	30	51
2.59380143	-1.748906262	1.692758376	-0.283726692	1.767290474	30	53
2.59380143	-1.048790565	1.692758376	-0.283726692	1.767290474	30	54
1.664383145	-1.282162464	1.692758376	-0.283726692	1.767290474	30	55
2.59380143	-1.048790565	1.692758376	-0.283726692	1.767290474	30	57
2.361446859	-1.048790565	1.692758376	-0.283726692	1.767290474	30	58
2.361446859	-1.048790565	1.692758376	-0.283726692	1.767290474	30	59
2.709978715	-0.932104616	1.692758376	-0.283726692	1.767290474	30	61
2.59380143	-1.282162464	1.692758376	-0.283726692	1.767290474	30	62
2.709978715	-0.465360818	1.692758376	-0.283726692	1.767290474	30	63
2.129092287	-1.282162464	1.692758376	-0.283726692	1.767290474	30	65
1.896737716	-0.932104616	1.692758376	-0.283726692	1.767290474	30	66
2.477624144	-0.815418667	1.692758376	-0.283726692	1.767290474	30	67
1.896737716	-1.048790565	1.692758376	-0.283726692	1.767290474	30	69
2.59380143	-0.582046768	1.692758376	-0.283726692	1.767290474	30	70
2.129092287	-1.048790565	1.692758376	-0.283726692	1.767290474	30	71
2.709978715	-1.048790565	1.692758376	-0.283726692	1.767290474	30	73
2.709978715	-0.815418667	1.692758376	-0.283726692	1.767290474	30	74
2.826156001	0.234754878	1.692758376	-0.283726692	1.767290474	30	75
2.59380143	-0.815418667	1.692758376	-0.283726692	1.767290474	30	77
2.59380143	-1.282162464	1.692758376	-0.283726692	1.767290474	30	78
2.361446859	-1.165476515	1.692758376	-0.283726692	1.767290474	30	79
2.59380143	-1.515534363	1.692758376	-0.283726692	1.767290474	30	81
2.826156001	-1.048790565	1.692758376	-0.283726692	1.767290474	30	82
2.59380143	-1.048790565	1.692758376	-0.283726692	1.767290474	30	83
-0.891517137	1.401614372	0.850187514	1.376022774	-0.604514498	31	1
0.386433004	-0.23198892	-0.834954211	1.376022774	-0.604514498	31	2
-0.54298528	0.584812726	0.007616651	1.376022774	-0.604514498	31	3
-1.007694423	0.584812726	0.850187514	1.376022774	-0.604514498	31	5
-0.775339851	0.001382979	0.007616651	1.376022774	-0.604514498	31	6
-0.891517137	1.168242473	0.007616651	1.376022774	-0.604514498	31	7
-0.891517137	-0.698732717	0.850187514	1.376022774	-0.604514498	31	9
-1.123871708	1.634986271	-0.834954211	1.376022774	-0.604514498	31	10
-0.194453424	0.584812726	1.692758376	1.376022774	-0.604514498	31	11
-0.891517137	-0.465360818	0.007616651	1.376022774	-0.604514498	31	13
-1.007694423	-1.048790565	-0.834954211	1.376022774	-0.604514498	31	14
-1.123871708	-0.348674869	0.007616651	1.376022774	-0.604514498	31	15
-1.123871708	0.118068929	0.850187514	1.376022774	-0.604514498	31	17
-1.007694423	-1.048790565	-0.834954211	1.376022774	-0.604514498	31	18
-1.123871708	0.001382979	-0.834954211	1.376022774	-0.604514498	31	19
-1.123871708	2.101730069	0.007616651	1.376022774	-0.604514498	31	21
-1.123871708	2.101730069	0.007616651	1.376022774	-0.604514498	31	22
-1.123871708	1.051556524	0.007616651	1.376022774	-0.604514498	31	23
-1.123871708	1.284928423	0.850187514	1.376022774	-0.604514498	31	25
-0.775339851	2.335101967	1.692758376	1.376022774	-0.604514498	31	26
0.154078433	1.985044119	0.007616651	1.376022774	-0.604514498	31	27
-1.123871708	1.634986271	-0.834954211	1.376022774	-0.604514498	31	29
-1.007694423	1.168242473	0.007616651	1.376022774	-0.604514498	31	30
1.432028574	0.351440828	1.692758376	1.376022774	-0.604514498	31	33
-0.659162566	1.518300322	0.850187514	1.376022774	-0.604514498	31	34
-1.007694423	0.118068929	0.007616651	1.376022774	-0.604514498	31	35
-1.123871708	1.985044119	0.007616651	1.376022774	-0.604514498	31	37
-1.123871708	1.985044119	0.007616651	1.376022774	-0.604514498	31	38
-0.891517137	1.75167222	0.850187514	1.376022774	-0.604514498	31	39
-0.775339851	0.934870575	1.692758376	1.376022774	-0.604514498	31	41
-0.54298528	1.634986271	0.850187514	1.376022774	-0.604514498	31	42
0.154078433	0.934870575	1.692758376	1.376022774	-0.604514498	31	43
-1.007694423	1.75167222	0.007616651	1.376022774	-0.604514498	31	45
-0.194453424	1.985044119	1.692758376	1.376022774	-0.604514498	31	46
-0.775339851	1.518300322	1.692758376	1.376022774	-0.604514498	31	47
-1.123871708	1.985044119	0.850187514	1.376022774	-0.604514498	31	49
-1.123871708	2.335101967	0.850187514	1.376022774	-0.604514498	31	50
-1.007694423	1.634986271	1.692758376	1.376022774	-0.604514498	31	51
-0.659162566	2.101730069	0.850187514	1.376022774	-0.604514498	31	53
-1.123871708	1.985044119	0.850187514	1.376022774	-0.604514498	31	54
-1.007694423	2.101730069	0.850187514	1.376022774	-0.604514498	31	55
-1.007694423	2.101730069	0.007616651	1.376022774	-0.604514498	31	57
-0.54298528	1.401614372	0.850187514	1.376022774	-0.604514498	31	58
-0.891517137	1.75167222	0.007616651	1.376022774	-0.604514498	31	59
-1.123871708	1.86835817	0.007616651	1.376022774	-0.604514498	31	61
0.386433004	0.701498676	1.692758376	1.376022774	-0.604514498	31	62
0.967319432	0.934870575	0.850187514	1.376022774	-0.604514498	31	63
-0.891517137	1.75167222	1.692758376	1.376022774	-0.604514498	31	65
-0.426807995	2.451787917	1.692758376	1.376022774	-0.604514498	31	66
1.083496717	-0.582046768	1.692758376	1.376022774	-0.604514498	31	67
-1.123871708	1.985044119	0.850187514	1.376022774	-0.604514498	31	69
-0.426807995	-1.048790565	0.850187514	1.376022774	-0.604514498	31	70
-1.123871708	-0.932104616	-0.834954211	1.376022774	-0.604514498	31	71
-1.007694423	-0.698732717	-0.834954211	1.376022774	-0.604514498	31	73
-1.123871708	0.234754878	-0.834954211	1.376022774	-0.604514498	31	74
-1.123871708	0.118068929	0.007616651	1.376022774	-0.604514498	31	75
-1.007694423	1.75167222	0.850187514	1.376022774	-0.604514498	31	77
0.618787575	0.351440828	1.692758376	1.376022774	-0.604514498	31	78
-0.310630709	-0.23198892	1.692758376	1.376022774	-0.604514498	31	79
-1.123871708	0.934870575	-1.677525074	1.376022774	-0.604514498	31	81
-1.123871708	0.934870575	0.007616651	1.376022774	-0.604514498	31	82
1.199674003	1.284928423	1.692758376	1.376022774	-0.604514498	31	83
0.386433004	1.284928423	0.850187514	-0.117751745	-1.106242472	32	1
0.154078433	1.634986271	0.850187514	-0.117751745	-1.106242472	32	2
0.154078433	0.934870575	0.850187514	-0.117751745	-1.106242472	32	3
-0.775339851	0.584812726	-0.834954211	-0.117751745	-1.106242472	32	5
-0.54298528	0.351440828	0.007616651	-0.117751745	-1.106242472	32	6
-0.891517137	0.468126777	0.007616651	-0.117751745	-1.106242472	32	7
-0.775339851	0.001382979	0.850187514	-0.117751745	-1.106242472	32	9
-0.659162566	0.234754878	0.850187514	-0.117751745	-1.106242472	32	10
-1.123871708	0.468126777	-0.834954211	-0.117751745	-1.106242472	32	11
-1.123871708	0.351440828	0.007616651	-0.117751745	-1.106242472	32	13
-1.123871708	0.468126777	-0.834954211	-0.117751745	-1.106242472	32	14
-1.123871708	0.351440828	-0.834954211	-0.117751745	-1.106242472	32	15
-1.123871708	0.351440828	-0.834954211	-0.117751745	-1.106242472	32	17
-1.123871708	0.234754878	-0.834954211	-0.117751745	-1.106242472	32	18
-1.123871708	0.118068929	-0.834954211	-0.117751745	-1.106242472	32	19
-1.123871708	0.351440828	-1.677525074	-0.117751745	-1.106242472	32	21
-1.123871708	0.818184625	-1.677525074	-0.117751745	-1.106242472	32	22
-1.123871708	0.351440828	-1.677525074	-0.117751745	-1.106242472	32	23
-0.891517137	0.118068929	0.007616651	-0.117751745	-1.106242472	32	25
-1.007694423	-0.348674869	-0.834954211	-0.117751745	-1.106242472	32	26
-1.123871708	0.351440828	-0.834954211	-0.117751745	-1.106242472	32	27
-1.007694423	0.118068929	-0.834954211	-0.117751745	-1.106242472	32	29
-1.123871708	0.351440828	-0.834954211	-0.117751745	-1.106242472	32	30
-1.123871708	0.351440828	-0.834954211	-0.117751745	-1.106242472	32	31
-1.123871708	0.118068929	-0.834954211	-0.117751745	-1.106242472	32	33
-1.123871708	0.351440828	-0.834954211	-0.117751745	-1.106242472	32	34
-1.123871708	0.351440828	-0.834954211	-0.117751745	-1.106242472	32	35
-1.123871708	-0.698732717	-0.834954211	-0.117751745	-1.106242472	32	37
-1.123871708	0.351440828	-0.834954211	-0.117751745	-1.106242472	32	38
-1.123871708	-0.582046768	-1.677525074	-0.117751745	-1.106242472	32	39
-1.123871708	-0.815418667	-0.834954211	-0.117751745	-1.106242472	32	41
-1.123871708	-0.698732717	-0.834954211	-0.117751745	-1.106242472	32	42
-1.123871708	-0.698732717	-0.834954211	-0.117751745	-1.106242472	32	43
-1.123871708	-0.698732717	-0.834954211	-0.117751745	-1.106242472	32	45
-1.007694423	-0.698732717	-0.834954211	-0.117751745	-1.106242472	32	46
-1.007694423	-0.348674869	-0.834954211	-0.117751745	-1.106242472	32	47
-1.123871708	0.351440828	-0.834954211	-0.117751745	-1.106242472	32	49
-1.123871708	-0.698732717	-0.834954211	-0.117751745	-1.106242472	32	50
-1.123871708	-0.698732717	-0.834954211	-0.117751745	-1.106242472	32	51
-1.123871708	-0.698732717	-0.834954211	-0.117751745	-1.106242472	32	53
-1.123871708	-0.698732717	-0.834954211	-0.117751745	-1.106242472	32	54
-1.123871708	-0.698732717	-0.834954211	-0.117751745	-1.106242472	32	55
-1.123871708	-0.698732717	-0.834954211	-0.117751745	-1.106242472	32	58
-1.123871708	-0.465360818	-0.834954211	-0.117751745	-1.106242472	32	59
-1.123871708	-0.698732717	-0.834954211	-0.117751745	-1.106242472	32	61
-1.123871708	-0.698732717	-0.834954211	-0.117751745	-1.106242472	32	62
-1.123871708	-0.698732717	-0.834954211	-0.117751745	-1.106242472	32	63
-1.123871708	-0.698732717	-0.834954211	-0.117751745	-1.106242472	32	65
-1.123871708	-0.582046768	-0.834954211	-0.117751745	-1.106242472	32	66
-1.123871708	-0.698732717	-0.834954211	-0.117751745	-1.106242472	32	67
-1.123871708	-0.698732717	-0.834954211	-0.117751745	-1.106242472	32	69
-1.123871708	-0.815418667	-0.834954211	-0.117751745	-1.106242472	32	70
-1.123871708	-0.698732717	-0.834954211	-0.117751745	-1.106242472	32	71
-1.123871708	-0.698732717	-0.834954211	-0.117751745	-1.106242472	32	73
-1.123871708	-0.698732717	-0.834954211	-0.117751745	-1.106242472	32	74
-1.123871708	-0.698732717	-0.834954211	-0.117751745	-1.106242472	32	75
-1.123871708	-0.698732717	-0.834954211	-0.117751745	-1.106242472	32	77
-1.123871708	-0.582046768	-0.834954211	-0.117751745	-1.106242472	32	78
-1.123871708	-0.698732717	-0.834954211	-0.117751745	-1.106242472	32	79
[truncated: 2,978 more rows]
